# Supplementary material for: How accurately can other people infer your thoughts—And does culture matter?
Source: PLoS One. 2017 Nov 7;12(11):e0187586. doi: 10.1371/journal.pone.0187586 (PMC5675417; doi:10.1371/journal.pone.0187586)
Supplement: S1 Data — A spreadsheet of data that analyses were conducted upon for the main empirical study. (CSV) [file pone.0187586.s001.csv]

Target stim	Target groups	Target cue word	Valence of cue	key_resp_3.keys	key_resp_3.corr	key_resp_3.rt	perceiver number	Perceiver group
P.10_EXCITEMENT_xvid.avi	B	2	positive	4	0	4.166876916	1	B
P.14_PRIDE_xvid.avi	M	1	positive	4	0	1.433565848	1	B
P.13_GUILT_xvid.avi	M	4	negative	1	0	19.1002948	1	B
P.24_GUILT_xvid.avi	B	4	negative	3	0	1.533424475	1	B
P.15_EXCITEMENT_xvid.avi	M	2	positive	1	0	1.233334588	1	B
P.6_GUILT_xvid.avi	M	4	negative	3	0	2.015944009	1	B
P.19_GUILT_xvid.avi	B	4	negative	1	0	1.316718951	1	B
P.9_GUILT_xvid.avi	B	4	negative	3	0	1.066821153	1	B
P.7_PRIDE_xvid.avi	M	1	positive	2	0	4.600086551	1	B
P.22_GUILT_xvid.avi	B	4	negative	1	0	1.266842877	1	B
P.12_SHAME_xvid.avi	M	3	negative	1	0	0.966757694	1	B
P.17_EXCITEMENT_xvid.avi	B	2	positive	4	0	1.233434652	1	B
P.21_PRIDE_xvid.avi	B	1	positive	1	1	1.316773259	1	B
P.4_SHAME_xvid.avi	M	3	negative	4	0	8.133389153	1	B
P.5_GUILT_xvid.avi	B	4	negative	4	1	1.36684262	1	B
P.18_GUILT_xvid.avi	B	4	negative	3	0	1.666930797	1	B
P.11_GUILT_xvid.avi	M	4	negative	4	1	1.383381028	1	B
P.14_GUILT_xvid.avi	M	4	negative	1	0	5.033487763	1	B
P.1_SHAME_xvid.avi	M	3	negative	1	0	1.283447139	1	B
P.13_SHAME_xvid.avi	M	3	negative	3	1	5.10011734	1	B
P.25_EXCITEMENT_xvid.avi	B	2	positive	2	1	3.500141972	1	B
P.14_SHAME_xvid.avi	M	3	negative	3	1	9.200106393	1	B
P.11_SHAME_xvid.avi	M	3	negative	4	0	7.166765306	1	B
P.29_SHAME_xvid.avi	B	3	negative	3	1	1.800162498	1	B
P.8_EXCITEMENT_xvid.avi	B	2	positive	1	0	1.266446896	1	B
P.13_PRIDE_xvid.avi	M	1	positive	4	0	6.183143781	1	B
P.10_GUILT_xvid.avi	B	4	negative	1	0	1.183512822	1	B
P.21_SHAME_xvid.avi	B	3	negative	1	0	1.700225701	1	B
P.16_SHAME_xvid.avi	M	3	negative	4	0	1.283103756	1	B
P.6_SHAME_xvid.avi	M	3	negative	2	0	1.033406087	1	B
P.2_EXCITEMENT_xvid.avi	M	2	positive	4	0	1.433443974	1	B
P.26_EXCITEMENT_xvid.avi	B	2	positive	3	0	3.866661735	1	B
P.3_PRIDE_xvid.avi	M	1	positive	3	0	0.466773516	1	B
P.23_PRIDE_xvid.avi	M	1	positive	1	1	0.316806614	1	B
P.6_EXCITEMENT_xvid.avi	M	2	positive	1	0	1.549614368	1	B
P.8_SHAME_xvid.avi	B	3	negative	2	0	1.066762141	1	B
P.18_EXCITEMENT_xvid.avi	B	2	positive	4	0	1.383896316	1	B
P.10_PRIDE_xvid.avi	B	1	positive	3	0	2.166968	1	B
P.5_SHAME_xvid.avi	B	3	negative	1	0	1.533430889	1	B
P.25_PRIDE_xvid.avi	B	1	positive	2	0	1.216773088	1	B
P.15_SHAME_xvid.avi	M	3	negative	4	0	3.433605617	1	B
P.29_GUILT_xvid.avi	B	4	negative	2	0	2.566747602	1	B
P.21_GUILT_xvid.avi	B	4	negative	1	0	1.916530967	1	B
P.26_PRIDE_xvid.avi	B	1	positive	2	0	2.999729741	1	B
P.30_SHAME_xvid.avi	M	3	negative	2	0	0.383411817	1	B
P.19_SHAME_xvid.avi	B	3	negative	4	0	1.183543183	1	B
P.7_SHAME_xvid.avi	M	3	negative	3	1	1.533452698	1	B
P.2_PRIDE_xvid.avi	M	1	positive	3	0	19.06973841	1	B
P.15_GUILT_xvid.avi	M	4	negative	3	0	2.533456546	1	B
P.9_EXCITEMENT_xvid.avi	B	2	positive	1	0	1.216740161	1	B
P.27_PRIDE_xvid.avi	B	1	positive	4	0	3.100138294	1	B
P.25_GUILT_xvid.avi	B	4	negative	2	0	1.533422764	1	B
P.4_EXCITEMENT_xvid.avi	M	2	positive	4	0	2.116869988	1	B
P.27_SHAME_xvid.avi	B	3	negative	3	1	1.516960046	1	B
P.11_EXCITEMENT_xvid.avi	M	2	positive	1	0	7.100101946	1	B
P.3_EXCITEMENT_xvid.avi	M	2	positive	4	0	1.166982539	1	B
P.4_PRIDE_xvid.avi	M	1	positive	4	0	7.100113064	1	B
P.21_EXCITEMENT_xvid.avi	B	2	positive	3	0	2.78352967	1	B
P.2_GUILT_xvid.avi	M	4	negative	4	1	5.550078769	1	B
P.2_SHAME_xvid.avi	M	3	negative	4	0	1.299728971	1	B
P.8_PRIDE_xvid.avi	B	1	positive	1	1	1.183443547	1	B
P.23_EXCITEMENT_xvid.avi	M	2	positive	3	0	1.050106564	1	B
P.26_SHAME_xvid.avi	B	3	negative	4	0	0.933397791	1	B
P.17_SHAME_xvid.avi	B	3	negative	1	0	1.033477928	1	B
P.1_PRIDE_xvid.avi	M	1	positive	1	1	1.016729984	1	B
P.7_GUILT_xvid.avi	M	4	negative	4	1	3.65011486	1	B
P.30_GUILT_xvid.avi	M	4	negative	2	0	1.083471599	1	B
P.9_PRIDE_xvid.avi	B	1	positive	3	0	1.449663373	1	B
P.19_EXCITEMENT_xvid.avi	B	2	positive	2	1	1.10008869	1	B
P.24_EXCITEMENT_xvid.avi	B	2	positive	1	0	0.450172675	1	B
P.12_PRIDE_xvid.avi	M	1	positive	1	1	0.716750852	1	B
P.16_PRIDE_xvid.avi	M	1	positive	2	0	1.100161386	1	B
P.3_SHAME_xvid.avi	M	3	negative	3	1	10.88281998	1	B
P.7_EXCITEMENT_xvid.avi	M	2	positive	3	0	1.216756411	1	B
P.5_PRIDE_xvid.avi	B	1	positive	1	1	1.333450218	1	B
P.6_PRIDE_xvid.avi	M	1	positive	3	0	0.949598374	1	B
P.11_PRIDE_xvid.avi	M	1	positive	4	0	0.683499566	1	B
P.23_GUILT_xvid.avi	M	4	negative	2	0	17.76680311	1	B
P.4_GUILT_xvid.avi	M	4	negative	4	1	0.38343106	1	B
P.17_GUILT_xvid.avi	B	4	negative	2	0	2.533557894	1	B
P.15_PRIDE_xvid.avi	M	1	positive	3	0	1.716894962	1	B
P.30_PRIDE_xvid.avi	M	1	positive	3	0	1.333480151	1	B
P.3_GUILT_xvid.avi	M	4	negative	2	0	1.116776338	1	B
P.5_EXCITEMENT_xvid.avi	B	2	positive	2	1	1.400088775	1	B
P.14_EXCITEMENT_xvid.avi	M	2	positive	3	0	1.333425415	1	B
P.13_EXCITEMENT_xvid.avi	M	2	positive	2	1	6.86673999	1	B
P.24_PRIDE_xvid.avi	B	1	positive	2	0	1.933434139	1	B
P.10_SHAME_xvid.avi	B	3	negative	2	0	1.950116656	1	B
P.22_EXCITEMENT_xvid.avi	B	2	positive	3	0	1.48343508	1	B
P.27_GUILT_xvid.avi	B	4	negative	3	0	1.201624891	1	B
P.25_SHAME_xvid.avi	B	3	negative	2	0	1.616636933	1	B
P.1_EXCITEMENT_xvid.avi	M	2	positive	2	1	1.966853054	1	B
P.12_GUILT_xvid.avi	M	4	negative	3	0	1.716781213	1	B
P.23_SHAME_xvid.avi	M	3	negative	2	0	1.017409908	1	B
P.27_EXCITEMENT_xvid.avi	B	2	positive	3	0	1.950114518	1	B
P.24_SHAME_xvid.avi	B	3	negative	3	1	2.266740247	1	B
P.18_SHAME_xvid.avi	B	3	negative	2	0	1.634366704	1	B
P.29_EXCITEMENT_xvid.avi	B	2	positive	2	1	1.833505381	1	B
P.12_EXCITEMENT_xvid.avi	M	2	positive	3	0	0.93348973	1	B
P.22_PRIDE_xvid.avi	B	1	positive	1	1	3.050144195	1	B
P.1_GUILT_xvid.avi	M	4	negative	4	1	1.200113663	1	B
P.8_GUILT_xvid.avi	B	4	negative	4	1	1.9667872	1	B
P.18_PRIDE_xvid.avi	B	1	positive	2	0	4.755059235	1	B
P.19_PRIDE_xvid.avi	B	1	positive	4	0	0.100158392	1	B
P.9_SHAME_xvid.avi	B	3	negative	4	0	2.533481349	1	B
P.16_GUILT_xvid.avi	M	4	negative	3	0	2.000174471	1	B
P.26_GUILT_xvid.avi	B	4	negative	4	1	1.416793529	1	B
P.22_SHAME_xvid.avi	B	3	negative	4	0	1.199614624	1	B
P.17_PRIDE_xvid.avi	B	1	positive	3	0	0.916761029	1	B
P.16_EXCITEMENT_xvid.avi	M	2	positive	2	1	11.0501814	1	B
P.30_EXCITEMENT_xvid.avi	M	2	positive	1	0	11.08361229	1	B
P.29_PRIDE_xvid.avi	B	1	positive	2	0	1.116731438	1	B
P.10_EXCITEMENT_xvid.avi	B	2	positive	4	0	3.406923392	2	B
P.14_PRIDE_xvid.avi	M	1	positive	1	1	1.875303186	2	B
P.13_GUILT_xvid.avi	M	4	negative	4	1	0.466097065	2	B
P.24_GUILT_xvid.avi	B	4	negative	4	1	0.188350571	2	B
P.15_EXCITEMENT_xvid.avi	M	2	positive	3	0	0.719124492	2	B
P.6_GUILT_xvid.avi	M	4	negative	2	0	3.250912648	2	B
P.19_GUILT_xvid.avi	B	4	negative	2	0	1.282225178	2	B
P.9_GUILT_xvid.avi	B	4	negative	1	0	1.188172823	2	B
P.7_PRIDE_xvid.avi	M	1	positive	4	0	1.218063371	2	B
P.22_GUILT_xvid.avi	B	4	negative	4	1	1.500759277	2	B
P.12_SHAME_xvid.avi	M	3	negative	2	0	5.688781877	2	B
P.17_EXCITEMENT_xvid.avi	B	2	positive	1	0	4.43766349	2	B
P.21_PRIDE_xvid.avi	B	1	positive	1	1	1.524815079	2	B
P.4_SHAME_xvid.avi	M	3	negative	3	1	1.782316851	2	B
P.5_GUILT_xvid.avi	B	4	negative	1	0	5.312749739	2	B
P.18_GUILT_xvid.avi	B	4	negative	1	0	0.968953859	2	B
P.11_GUILT_xvid.avi	M	4	negative	1	0	2.093870408	2	B
P.14_GUILT_xvid.avi	M	4	negative	4	1	7.532184707	2	B
P.1_SHAME_xvid.avi	M	3	negative	1	0	1.016603786	2	B
P.13_SHAME_xvid.avi	M	3	negative	3	1	0.687722389	2	B
P.25_EXCITEMENT_xvid.avi	B	2	positive	1	0	1.499767435	2	B
P.14_SHAME_xvid.avi	M	3	negative	3	1	1.625769132	2	B
P.11_SHAME_xvid.avi	M	3	negative	2	0	3.531835276	2	B
P.29_SHAME_xvid.avi	B	3	negative	2	0	1.063173698	2	B
P.8_EXCITEMENT_xvid.avi	B	2	positive	2	1	1.703858246	2	B
P.13_PRIDE_xvid.avi	M	1	positive	1	1	1.813084941	2	B
P.10_GUILT_xvid.avi	B	4	negative	3	0	1.001919471	2	B
P.21_SHAME_xvid.avi	B	3	negative	1	0	1.781598862	2	B
P.16_SHAME_xvid.avi	M	3	negative	4	0	7.562966792	2	B
P.6_SHAME_xvid.avi	M	3	negative	1	0	1.687051519	2	B
P.2_EXCITEMENT_xvid.avi	M	2	positive	2	1	3.063442419	2	B
P.26_EXCITEMENT_xvid.avi	B	2	positive	3	0	3.344011883	2	B
P.3_PRIDE_xvid.avi	M	1	positive	2	0	1.188847891	2	B
P.23_PRIDE_xvid.avi	M	1	positive	2	0	1.126942687	2	B
P.6_EXCITEMENT_xvid.avi	M	2	positive	1	0	3.562744257	2	B
P.8_SHAME_xvid.avi	B	3	negative	3	1	2.156151169	2	B
P.18_EXCITEMENT_xvid.avi	B	2	positive	4	0	2.21900576	2	B
P.10_PRIDE_xvid.avi	B	1	positive	2	0	1.89145957	2	B
P.5_SHAME_xvid.avi	B	3	negative	3	1	0.656720568	2	B
P.25_PRIDE_xvid.avi	B	1	positive	3	0	3.391411751	2	B
P.15_SHAME_xvid.avi	M	3	negative	4	0	5.094167588	2	B
P.29_GUILT_xvid.avi	B	4	negative	3	0	3.657129714	2	B
P.21_GUILT_xvid.avi	B	4	negative	2	0	1.535828302	2	B
P.26_PRIDE_xvid.avi	B	1	positive	3	0	5.578607661	2	B
P.30_SHAME_xvid.avi	M	3	negative	4	0	0.844742235	2	B
P.19_SHAME_xvid.avi	B	3	negative	1	0	1.406309905	2	B
P.7_SHAME_xvid.avi	M	3	negative	1	0	0.703893236	2	B
P.2_PRIDE_xvid.avi	M	1	positive	1	1	0.648772771	2	B
P.15_GUILT_xvid.avi	M	4	negative	4	1	4.96899678	2	B
P.9_EXCITEMENT_xvid.avi	B	2	positive	1	0	3.374747783	2	B
P.27_PRIDE_xvid.avi	B	1	positive	4	0	1.906172046	2	B
P.25_GUILT_xvid.avi	B	4	negative	2	0	1.719362889	2	B
P.4_EXCITEMENT_xvid.avi	M	2	positive	1	0	1.781714561	2	B
P.27_SHAME_xvid.avi	B	3	negative	2	0	0.907435874	2	B
P.11_EXCITEMENT_xvid.avi	M	2	positive	1	0	1.530969864	2	B
P.3_EXCITEMENT_xvid.avi	M	2	positive	1	0	10.9070034	2	B
P.4_PRIDE_xvid.avi	M	1	positive	2	0	2.937857333	2	B
P.21_EXCITEMENT_xvid.avi	B	2	positive	2	1	2.300615119	2	B
P.2_GUILT_xvid.avi	M	4	negative	3	0	2.219776467	2	B
P.2_SHAME_xvid.avi	M	3	negative	1	0	2.000485191	2	B
P.8_PRIDE_xvid.avi	B	1	positive	2	0	4.875211746	2	B
P.23_EXCITEMENT_xvid.avi	M	2	positive	1	0	0.984955356	2	B
P.26_SHAME_xvid.avi	B	3	negative	1	0	2.781932897	2	B
P.17_SHAME_xvid.avi	B	3	negative	4	0	1.006579093	2	B
P.1_PRIDE_xvid.avi	M	1	positive	1	1	3.250152205	2	B
P.7_GUILT_xvid.avi	M	4	negative	1	0	2.00015862	2	B
P.30_GUILT_xvid.avi	M	4	negative	1	0	1.000655941	2	B
P.9_PRIDE_xvid.avi	B	1	positive	1	1	4.656800811	2	B
P.19_EXCITEMENT_xvid.avi	B	2	positive	2	1	1.306672865	2	B
P.24_EXCITEMENT_xvid.avi	B	2	positive	3	0	2.500134127	2	B
P.12_PRIDE_xvid.avi	M	1	positive	2	0	4.062708568	2	B
P.16_PRIDE_xvid.avi	M	1	positive	3	0	2.500939357	2	B
P.3_SHAME_xvid.avi	M	3	negative	3	1	1.969908378	2	B
P.7_EXCITEMENT_xvid.avi	M	2	positive	1	0	1.125428799	2	B
P.5_PRIDE_xvid.avi	B	1	positive	2	0	1.688269161	2	B
P.6_PRIDE_xvid.avi	M	1	positive	4	0	3.094532414	2	B
P.11_PRIDE_xvid.avi	M	1	positive	3	0	1.343821539	2	B
P.23_GUILT_xvid.avi	M	4	negative	1	0	0.8755957	2	B
P.4_GUILT_xvid.avi	M	4	negative	2	0	3.188149497	2	B
P.17_GUILT_xvid.avi	B	4	negative	4	1	0.375710699	2	B
P.15_PRIDE_xvid.avi	M	1	positive	1	1	1.782561779	2	B
P.30_PRIDE_xvid.avi	M	1	positive	3	0	1.656449048	2	B
P.3_GUILT_xvid.avi	M	4	negative	3	0	1.62591469	2	B
P.5_EXCITEMENT_xvid.avi	B	2	positive	2	1	3.031339588	2	B
P.14_EXCITEMENT_xvid.avi	M	2	positive	2	1	4.938011287	2	B
P.13_EXCITEMENT_xvid.avi	M	2	positive	4	0	4.032483985	2	B
P.24_PRIDE_xvid.avi	B	1	positive	2	0	2.281762381	2	B
P.10_SHAME_xvid.avi	B	3	negative	4	0	1.068929366	2	B
P.22_EXCITEMENT_xvid.avi	B	2	positive	1	0	2.687234865	2	B
P.27_GUILT_xvid.avi	B	4	negative	1	0	1.81347356	2	B
P.25_SHAME_xvid.avi	B	3	negative	1	0	1.125448393	2	B
P.1_EXCITEMENT_xvid.avi	M	2	positive	2	1	5.453779752	2	B
P.12_GUILT_xvid.avi	M	4	negative	3	0	0.749691974	2	B
P.23_SHAME_xvid.avi	M	3	negative	4	0	0.56228146	2	B
P.27_EXCITEMENT_xvid.avi	B	2	positive	4	0	2.53099459	2	B
P.24_SHAME_xvid.avi	B	3	negative	4	0	1.688398857	2	B
P.18_SHAME_xvid.avi	B	3	negative	3	1	1.063597773	2	B
P.29_EXCITEMENT_xvid.avi	B	2	positive	3	0	1.000387686	2	B
P.12_EXCITEMENT_xvid.avi	M	2	positive	4	0	2.031856037	2	B
P.22_PRIDE_xvid.avi	B	1	positive	1	1	0.781903039	2	B
P.1_GUILT_xvid.avi	M	4	negative	3	0	4.251057273	2	B
P.8_GUILT_xvid.avi	B	4	negative	3	0	3.155949628	2	B
P.18_PRIDE_xvid.avi	B	1	positive	4	0	4.81245326	2	B
P.19_PRIDE_xvid.avi	B	1	positive	3	0	2.043226714	2	B
P.9_SHAME_xvid.avi	B	3	negative	4	0	0.809521588	2	B
P.16_GUILT_xvid.avi	M	4	negative	4	1	4.749733029	2	B
P.26_GUILT_xvid.avi	B	4	negative	3	0	2.719283579	2	B
P.22_SHAME_xvid.avi	B	3	negative	3	1	0.813472627	2	B
P.17_PRIDE_xvid.avi	B	1	positive	1	1	6.468245434	2	B
P.16_EXCITEMENT_xvid.avi	M	2	positive	3	0	1.90665817	2	B
P.30_EXCITEMENT_xvid.avi	M	2	positive	1	0	3.000453933	2	B
P.29_PRIDE_xvid.avi	B	1	positive	4	0	1.563027441	2	B
P.10_EXCITEMENT_xvid.avi	B	2	positive	3	0	1.001069487	3	B
P.14_PRIDE_xvid.avi	M	1	positive	3	0	2.333745277	3	B
P.13_GUILT_xvid.avi	M	4	negative	2	0	41.60034082	3	B
P.24_GUILT_xvid.avi	B	4	negative	3	0	21.45002341	3	B
P.15_EXCITEMENT_xvid.avi	M	2	positive	3	0	6.217002316	3	B
P.6_GUILT_xvid.avi	M	4	negative	3	0	3.78371652	3	B
P.19_GUILT_xvid.avi	B	4	negative	3	0	26.7001332	3	B
P.9_GUILT_xvid.avi	B	4	negative	4	1	7.919986487	3	B
P.7_PRIDE_xvid.avi	M	1	positive	1	1	1.316999964	3	B
P.22_GUILT_xvid.avi	B	4	negative	3	0	41.46699494	3	B
P.12_SHAME_xvid.avi	M	3	negative	2	0	1.13366018	3	B
P.17_EXCITEMENT_xvid.avi	B	2	positive	1	0	15.6834345	3	B
P.21_PRIDE_xvid.avi	B	1	positive	1	1	1.917689721	3	B
P.4_SHAME_xvid.avi	M	3	negative	4	0	2.833725393	3	B
P.5_GUILT_xvid.avi	B	4	negative	4	1	2.915925773	3	B
P.18_GUILT_xvid.avi	B	4	negative	4	1	21.53671897	3	B
P.11_GUILT_xvid.avi	M	4	negative	1	0	0.683683807	3	B
P.14_GUILT_xvid.avi	M	4	negative	2	0	5.500223006	3	B
P.1_SHAME_xvid.avi	M	3	negative	4	0	52.38372721	3	B
P.13_SHAME_xvid.avi	M	3	negative	4	0	4.06708474	3	B
P.25_EXCITEMENT_xvid.avi	B	2	positive	3	0	23.50017297	3	B
P.14_SHAME_xvid.avi	M	3	negative	4	0	0.633053169	3	B
P.11_SHAME_xvid.avi	M	3	negative	2	0	1.30020248	3	B
P.29_SHAME_xvid.avi	B	3	negative	4	0	0.200434466	3	B
P.8_EXCITEMENT_xvid.avi	B	2	positive	1	0	7.101403675	3	B
P.13_PRIDE_xvid.avi	M	1	positive	2	0	2.317026476	3	B
P.10_GUILT_xvid.avi	B	4	negative	2	0	5.133539591	3	B
P.21_SHAME_xvid.avi	B	3	negative	3	1	1.700444942	3	B
P.16_SHAME_xvid.avi	M	3	negative	3	1	0.483422529	3	B
P.6_SHAME_xvid.avi	M	3	negative	1	0	1.067127075	3	B
P.2_EXCITEMENT_xvid.avi	M	2	positive	4	0	21.75033836	3	B
P.26_EXCITEMENT_xvid.avi	B	2	positive	3	0	1.46698211	3	B
P.3_PRIDE_xvid.avi	M	1	positive	1	1	4.053342627	3	B
P.23_PRIDE_xvid.avi	M	1	positive	3	0	1.550449539	3	B
P.6_EXCITEMENT_xvid.avi	M	2	positive	2	1	1.983712244	3	B
P.8_SHAME_xvid.avi	B	3	negative	4	0	1.567041336	3	B
P.18_EXCITEMENT_xvid.avi	B	2	positive	2	1	1.133747416	3	B
P.10_PRIDE_xvid.avi	B	1	positive	1	1	1.133511154	3	B
P.5_SHAME_xvid.avi	B	3	negative	2	0	1.833732235	3	B
P.25_PRIDE_xvid.avi	B	1	positive	3	0	5.466972275	3	B
P.15_SHAME_xvid.avi	M	3	negative	2	0	4.217080998	3	B
P.29_GUILT_xvid.avi	B	4	negative	3	0	1.616795346	3	B
P.21_GUILT_xvid.avi	B	4	negative	4	1	1.483697491	3	B
P.26_PRIDE_xvid.avi	B	1	positive	4	0	2.433784833	3	B
P.30_SHAME_xvid.avi	M	3	negative	4	0	3.600475945	3	B
P.19_SHAME_xvid.avi	B	3	negative	1	0	4.517088482	3	B
P.7_SHAME_xvid.avi	M	3	negative	1	0	2.38366606	3	B
P.2_PRIDE_xvid.avi	M	1	positive	1	1	23.21705363	3	B
P.15_GUILT_xvid.avi	M	4	negative	3	0	2.750136947	3	B
P.9_EXCITEMENT_xvid.avi	B	2	positive	3	0	19.11701001	3	B
P.27_PRIDE_xvid.avi	B	1	positive	4	0	14.91706924	3	B
P.25_GUILT_xvid.avi	B	4	negative	1	0	1.517014931	3	B
P.4_EXCITEMENT_xvid.avi	M	2	positive	2	1	3.019691213	3	B
P.27_SHAME_xvid.avi	B	3	negative	4	0	19.85054682	3	B
P.11_EXCITEMENT_xvid.avi	M	2	positive	4	0	3.3837704	3	B
P.3_EXCITEMENT_xvid.avi	M	2	positive	4	0	12.0840212	3	B
P.4_PRIDE_xvid.avi	M	1	positive	4	0	0.850327453	3	B
P.21_EXCITEMENT_xvid.avi	B	2	positive	4	0	7.950520953	3	B
P.2_GUILT_xvid.avi	M	4	negative	4	1	5.967161499	3	B
P.2_SHAME_xvid.avi	M	3	negative	1	0	2.683491804	3	B
P.8_PRIDE_xvid.avi	B	1	positive	3	0	2.917016641	3	B
P.23_EXCITEMENT_xvid.avi	M	2	positive	3	0	1.983508695	3	B
P.26_SHAME_xvid.avi	B	3	negative	4	0	1.43365398	3	B
P.17_SHAME_xvid.avi	B	3	negative	3	1	33.15035375	3	B
P.1_PRIDE_xvid.avi	M	1	positive	4	0	31.08373811	3	B
P.7_GUILT_xvid.avi	M	4	negative	4	1	1.266813627	3	B
P.30_GUILT_xvid.avi	M	4	negative	3	0	1.350355035	3	B
P.9_PRIDE_xvid.avi	B	1	positive	1	1	2.100356852	3	B
P.19_EXCITEMENT_xvid.avi	B	2	positive	2	1	14.1517546	3	B
P.24_EXCITEMENT_xvid.avi	B	2	positive	2	1	2.167260707	3	B
P.12_PRIDE_xvid.avi	M	1	positive	2	0	9.066959446	3	B
P.16_PRIDE_xvid.avi	M	1	positive	3	0	8.399786188	3	B
P.3_SHAME_xvid.avi	M	3	negative	3	1	3.367027652	3	B
P.7_EXCITEMENT_xvid.avi	M	2	positive	1	0	1.466811061	3	B
P.5_PRIDE_xvid.avi	B	1	positive	1	1	5.68347085	3	B
P.6_PRIDE_xvid.avi	M	1	positive	4	0	1.983695139	3	B
P.11_PRIDE_xvid.avi	M	1	positive	1	1	2.350351614	3	B
P.23_GUILT_xvid.avi	M	4	negative	3	0	3.533752547	3	B
P.4_GUILT_xvid.avi	M	4	negative	4	1	5.516896906	3	B
P.17_GUILT_xvid.avi	B	4	negative	3	0	6.650522877	3	B
P.15_PRIDE_xvid.avi	M	1	positive	2	0	2.600373315	3	B
P.30_PRIDE_xvid.avi	M	1	positive	4	0	1.117348049	3	B
P.3_GUILT_xvid.avi	M	4	negative	1	0	3.285038946	3	B
P.5_EXCITEMENT_xvid.avi	B	2	positive	3	0	6.853411047	3	B
P.14_EXCITEMENT_xvid.avi	M	2	positive	3	0	1.766910911	3	B
P.13_EXCITEMENT_xvid.avi	M	2	positive	1	0	1.383356033	3	B
P.24_PRIDE_xvid.avi	B	1	positive	3	0	22.03367793	3	B
P.10_SHAME_xvid.avi	B	3	negative	2	0	1.150348193	3	B
P.22_EXCITEMENT_xvid.avi	B	2	positive	4	0	1.633876772	3	B
P.27_GUILT_xvid.avi	B	4	negative	2	0	1.633728386	3	B
P.25_SHAME_xvid.avi	B	3	negative	3	1	6.9671414	3	B
P.1_EXCITEMENT_xvid.avi	M	2	positive	2	1	1.417004881	3	B
P.12_GUILT_xvid.avi	M	4	negative	3	0	0.467000926	3	B
P.23_SHAME_xvid.avi	M	3	negative	3	1	1.300075476	3	B
P.27_EXCITEMENT_xvid.avi	B	2	positive	4	0	4.367062717	3	B
P.24_SHAME_xvid.avi	B	3	negative	4	0	1.583503991	3	B
P.18_SHAME_xvid.avi	B	3	negative	1	0	1.537018886	3	B
P.29_EXCITEMENT_xvid.avi	B	2	positive	4	0	5.666932506	3	B
P.12_EXCITEMENT_xvid.avi	M	2	positive	1	0	1.333695673	3	B
P.22_PRIDE_xvid.avi	B	1	positive	2	0	2.467028294	3	B
P.1_GUILT_xvid.avi	M	4	negative	4	1	16.26699066	3	B
P.8_GUILT_xvid.avi	B	4	negative	4	1	2.100298268	3	B
P.18_PRIDE_xvid.avi	B	1	positive	4	0	1.800360701	3	B
P.19_PRIDE_xvid.avi	B	1	positive	2	0	11.15000913	3	B
P.9_SHAME_xvid.avi	B	3	negative	1	0	1.400392131	3	B
P.16_GUILT_xvid.avi	M	4	negative	3	0	4.650436924	3	B
P.26_GUILT_xvid.avi	B	4	negative	1	0	2.767023804	3	B
P.22_SHAME_xvid.avi	B	3	negative	3	1	16.86680336	3	B
P.17_PRIDE_xvid.avi	B	1	positive	3	0	1.100312379	3	B
P.16_EXCITEMENT_xvid.avi	M	2	positive	3	0	1.617054913	3	B
P.30_EXCITEMENT_xvid.avi	M	2	positive	4	0	1.033674933	3	B
P.29_PRIDE_xvid.avi	B	1	positive	4	0	2.066818758	3	B
P.10_EXCITEMENT_xvid.avi	B	2	positive	4	0	14.44956288	4	B
P.14_PRIDE_xvid.avi	M	1	positive	4	0	3.000134274	4	B
P.13_GUILT_xvid.avi	M	4	negative	4	1	1.23387981	4	B
P.24_GUILT_xvid.avi	B	4	negative	2	0	0.300114689	4	B
P.15_EXCITEMENT_xvid.avi	M	2	positive	1	0	1.583401896	4	B
P.6_GUILT_xvid.avi	M	4	negative	4	1	1.466749997	4	B
P.19_GUILT_xvid.avi	B	4	negative	4	1	3.000131709	4	B
P.9_GUILT_xvid.avi	B	4	negative	4	1	3.516705182	4	B
P.7_PRIDE_xvid.avi	M	1	positive	3	0	2.066866909	4	B
P.22_GUILT_xvid.avi	B	4	negative	4	1	0.933493151	4	B
P.12_SHAME_xvid.avi	M	3	negative	1	0	1.033527532	4	B
P.17_EXCITEMENT_xvid.avi	B	2	positive	4	0	1.883298069	4	B
P.21_PRIDE_xvid.avi	B	1	positive	2	0	2.133034224	4	B
P.4_SHAME_xvid.avi	M	3	negative	4	0	1.450138037	4	B
P.5_GUILT_xvid.avi	B	4	negative	3	0	1.667336014	4	B
P.18_GUILT_xvid.avi	B	4	negative	3	0	2.133505467	4	B
P.11_GUILT_xvid.avi	M	4	negative	2	0	2.050113834	4	B
P.14_GUILT_xvid.avi	M	4	negative	3	0	2.150154202	4	B
P.1_SHAME_xvid.avi	M	3	negative	2	0	1.183352035	4	B
P.13_SHAME_xvid.avi	M	3	negative	3	1	1.216874863	4	B
P.25_EXCITEMENT_xvid.avi	B	2	positive	4	0	2.450113235	4	B
P.14_SHAME_xvid.avi	M	3	negative	3	1	1.366812259	4	B
P.11_SHAME_xvid.avi	M	3	negative	1	0	1.533420198	4	B
P.29_SHAME_xvid.avi	B	3	negative	3	1	1.034723173	4	B
P.8_EXCITEMENT_xvid.avi	B	2	positive	1	0	2.164201264	4	B
P.13_PRIDE_xvid.avi	M	1	positive	4	0	2.416811917	4	B
P.10_GUILT_xvid.avi	B	4	negative	1	0	2.866723313	4	B
P.21_SHAME_xvid.avi	B	3	negative	1	0	1.133352377	4	B
P.16_SHAME_xvid.avi	M	3	negative	1	0	2.133549085	4	B
P.6_SHAME_xvid.avi	M	3	negative	4	0	2.482953146	4	B
P.2_EXCITEMENT_xvid.avi	M	2	positive	3	0	11.68337983	4	B
P.26_EXCITEMENT_xvid.avi	B	2	positive	3	0	25.10031319	4	B
P.3_PRIDE_xvid.avi	M	1	positive	3	0	2.600184905	4	B
P.23_PRIDE_xvid.avi	M	1	positive	3	0	26.65012299	4	B
P.6_EXCITEMENT_xvid.avi	M	2	positive	2	1	1.524681676	4	B
P.8_SHAME_xvid.avi	B	3	negative	1	0	1.980194484	4	B
P.18_EXCITEMENT_xvid.avi	B	2	positive	1	0	9.356228106	4	B
P.10_PRIDE_xvid.avi	B	1	positive	4	0	6.783419771	4	B
P.5_SHAME_xvid.avi	B	3	negative	3	1	1.836800627	4	B
P.25_PRIDE_xvid.avi	B	1	positive	1	1	2.833459198	4	B
P.15_SHAME_xvid.avi	M	3	negative	4	0	1.500869362	4	B
P.29_GUILT_xvid.avi	B	4	negative	4	1	1.216442962	4	B
P.21_GUILT_xvid.avi	B	4	negative	2	0	1.733471	4	B
P.26_PRIDE_xvid.avi	B	1	positive	2	0	1.78354592	4	B
P.30_SHAME_xvid.avi	M	3	negative	3	1	1.78337316	4	B
P.19_SHAME_xvid.avi	B	3	negative	3	1	3.166787115	4	B
P.7_SHAME_xvid.avi	M	3	negative	4	0	1.916826028	4	B
P.2_PRIDE_xvid.avi	M	1	positive	2	0	2.683308417	4	B
P.15_GUILT_xvid.avi	M	4	negative	1	0	3.500116742	4	B
P.9_EXCITEMENT_xvid.avi	B	2	positive	2	1	2.100134018	4	B
P.27_PRIDE_xvid.avi	B	1	positive	3	0	1.083476303	4	B
P.25_GUILT_xvid.avi	B	4	negative	3	0	2.300128373	4	B
P.4_EXCITEMENT_xvid.avi	M	2	positive	2	1	1.333409593	4	B
P.27_SHAME_xvid.avi	B	3	negative	3	1	0.966920191	4	B
P.11_EXCITEMENT_xvid.avi	M	2	positive	3	0	4.516856561	4	B
P.3_EXCITEMENT_xvid.avi	M	2	positive	2	1	3.982733347	4	B
P.4_PRIDE_xvid.avi	M	1	positive	2	0	2.016792845	4	B
P.21_EXCITEMENT_xvid.avi	B	2	positive	2	1	11.05014206	4	B
P.2_GUILT_xvid.avi	M	4	negative	3	0	1.767203365	4	B
P.2_SHAME_xvid.avi	M	3	negative	2	0	4.733407284	4	B
P.8_PRIDE_xvid.avi	B	1	positive	2	0	3.183557381	4	B
P.23_EXCITEMENT_xvid.avi	M	2	positive	1	0	1.866767786	4	B
P.26_SHAME_xvid.avi	B	3	negative	2	0	2.600184478	4	B
P.17_SHAME_xvid.avi	B	3	negative	4	0	1.300561558	4	B
P.1_PRIDE_xvid.avi	M	1	positive	2	0	0.766951494	4	B
P.7_GUILT_xvid.avi	M	4	negative	1	0	1.183436277	4	B
P.30_GUILT_xvid.avi	M	4	negative	1	0	1.900126406	4	B
P.9_PRIDE_xvid.avi	B	1	positive	4	0	3.516779588	4	B
P.19_EXCITEMENT_xvid.avi	B	2	positive	4	0	1.466748714	4	B
P.24_EXCITEMENT_xvid.avi	B	2	positive	3	0	14.66684527	4	B
P.12_PRIDE_xvid.avi	M	1	positive	2	0	4.166254293	4	B
P.16_PRIDE_xvid.avi	M	1	positive	3	0	1.666800371	4	B
P.3_SHAME_xvid.avi	M	3	negative	3	1	1.950134189	4	B
P.7_EXCITEMENT_xvid.avi	M	2	positive	3	0	1.533472369	4	B
P.5_PRIDE_xvid.avi	B	1	positive	2	0	12.13381763	4	B
P.6_PRIDE_xvid.avi	M	1	positive	1	1	1.850160531	4	B
P.11_PRIDE_xvid.avi	M	1	positive	1	1	3.483438928	4	B
P.23_GUILT_xvid.avi	M	4	negative	4	1	1.000138551	4	B
P.4_GUILT_xvid.avi	M	4	negative	2	0	1.950147018	4	B
P.17_GUILT_xvid.avi	B	4	negative	3	0	1.233530013	4	B
P.15_PRIDE_xvid.avi	M	1	positive	2	0	3.250122301	4	B
P.30_PRIDE_xvid.avi	M	1	positive	4	0	1.616801568	4	B
P.3_GUILT_xvid.avi	M	4	negative	3	0	1.550156596	4	B
P.5_EXCITEMENT_xvid.avi	B	2	positive	3	0	3.101029038	4	B
P.14_EXCITEMENT_xvid.avi	M	2	positive	4	0	1.116796437	4	B
P.13_EXCITEMENT_xvid.avi	M	2	positive	4	0	1.750132564	4	B
P.24_PRIDE_xvid.avi	B	1	positive	4	0	33.00012529	4	B
P.10_SHAME_xvid.avi	B	3	negative	4	0	3.08312565	4	B
P.22_EXCITEMENT_xvid.avi	B	2	positive	3	0	2.050146333	4	B
P.27_GUILT_xvid.avi	B	4	negative	4	1	3.233472283	4	B
P.25_SHAME_xvid.avi	B	3	negative	4	0	5.850183622	4	B
P.1_EXCITEMENT_xvid.avi	M	2	positive	2	1	1.349652084	4	B
P.12_GUILT_xvid.avi	M	4	negative	3	0	0.783492039	4	B
P.23_SHAME_xvid.avi	M	3	negative	2	0	1.966734602	4	B
P.27_EXCITEMENT_xvid.avi	B	2	positive	3	0	2.650202523	4	B
P.24_SHAME_xvid.avi	B	3	negative	4	0	0.916881192	4	B
P.18_SHAME_xvid.avi	B	3	negative	3	1	1.883425073	4	B
P.29_EXCITEMENT_xvid.avi	B	2	positive	4	0	1.585811137	4	B
P.12_EXCITEMENT_xvid.avi	M	2	positive	1	0	1.383466553	4	B
P.22_PRIDE_xvid.avi	B	1	positive	4	0	1.166699451	4	B
P.1_GUILT_xvid.avi	M	4	negative	2	0	1.583475448	4	B
P.8_GUILT_xvid.avi	B	4	negative	3	0	1.40008963	4	B
P.18_PRIDE_xvid.avi	B	1	positive	1	1	21.91684185	4	B
P.19_PRIDE_xvid.avi	B	1	positive	4	0	1.516798831	4	B
P.9_SHAME_xvid.avi	B	3	negative	3	1	0.916777279	4	B
P.16_GUILT_xvid.avi	M	4	negative	4	1	1.350188754	4	B
P.26_GUILT_xvid.avi	B	4	negative	3	0	1.133446027	4	B
P.22_SHAME_xvid.avi	B	3	negative	1	0	1.083577222	4	B
P.17_PRIDE_xvid.avi	B	1	positive	1	1	2.116729727	4	B
P.16_EXCITEMENT_xvid.avi	M	2	positive	1	0	1.850196879	4	B
P.30_EXCITEMENT_xvid.avi	M	2	positive	1	0	3.650226898	4	B
P.29_PRIDE_xvid.avi	B	1	positive	4	0	33.10005876	4	B
P.10_EXCITEMENT_xvid.avi	B	2	positive	2	1	2.766784863	5	B
P.14_PRIDE_xvid.avi	M	1	positive	1	1	1.533405945	5	B
P.13_GUILT_xvid.avi	M	4	negative	4	1	1.250137269	5	B
P.24_GUILT_xvid.avi	B	4	negative	3	0	1.500081677	5	B
P.15_EXCITEMENT_xvid.avi	M	2	positive	1	0	4.73442105	5	B
P.6_GUILT_xvid.avi	M	4	negative	4	1	1.716752706	5	B
P.19_GUILT_xvid.avi	B	4	negative	1	0	1.18356699	5	B
P.9_GUILT_xvid.avi	B	4	negative	2	0	1.516815311	5	B
P.7_PRIDE_xvid.avi	M	1	positive	2	0	1.63347026	5	B
P.22_GUILT_xvid.avi	B	4	negative	2	0	1.366906481	5	B
P.12_SHAME_xvid.avi	M	3	negative	3	1	5.266517168	5	B
P.17_EXCITEMENT_xvid.avi	B	2	positive	4	0	2.883454438	5	B
P.21_PRIDE_xvid.avi	B	1	positive	1	1	2.500159506	5	B
P.4_SHAME_xvid.avi	M	3	negative	4	0	1.583435964	5	B
P.5_GUILT_xvid.avi	B	4	negative	3	0	1.550076631	5	B
P.18_GUILT_xvid.avi	B	4	negative	4	1	1.300136072	5	B
P.11_GUILT_xvid.avi	M	4	negative	2	0	4.183460083	5	B
P.14_GUILT_xvid.avi	M	4	negative	3	0	1.517112427	5	B
P.1_SHAME_xvid.avi	M	3	negative	4	0	1.200082447	5	B
P.13_SHAME_xvid.avi	M	3	negative	1	0	1.883448879	5	B
P.25_EXCITEMENT_xvid.avi	B	2	positive	3	0	2.300110414	5	B
P.14_SHAME_xvid.avi	M	3	negative	1	0	1.416746206	5	B
P.11_SHAME_xvid.avi	M	3	negative	3	1	1.350104513	5	B
P.29_SHAME_xvid.avi	B	3	negative	1	0	1.600206716	5	B
P.8_EXCITEMENT_xvid.avi	B	2	positive	4	0	2.133419372	5	B
P.13_PRIDE_xvid.avi	M	1	positive	1	1	4.050223736	5	B
P.10_GUILT_xvid.avi	B	4	negative	3	0	1.250054052	5	B
P.21_SHAME_xvid.avi	B	3	negative	1	0	1.216401622	5	B
P.16_SHAME_xvid.avi	M	3	negative	2	0	1.766745094	5	B
P.6_SHAME_xvid.avi	M	3	negative	4	0	1.950106394	5	B
P.2_EXCITEMENT_xvid.avi	M	2	positive	2	1	3.850099809	5	B
P.26_EXCITEMENT_xvid.avi	B	2	positive	1	0	4.400099039	5	B
P.3_PRIDE_xvid.avi	M	1	positive	3	0	0.433396794	5	B
P.23_PRIDE_xvid.avi	M	1	positive	3	0	4.683448109	5	B
P.6_EXCITEMENT_xvid.avi	M	2	positive	2	1	1.383539108	5	B
P.8_SHAME_xvid.avi	B	3	negative	3	1	1.650081079	5	B
P.18_EXCITEMENT_xvid.avi	B	2	positive	4	0	1.150250762	5	B
P.10_PRIDE_xvid.avi	B	1	positive	3	0	1.300195512	5	B
P.5_SHAME_xvid.avi	B	3	negative	2	0	1.483360958	5	B
P.25_PRIDE_xvid.avi	B	1	positive	2	0	1.550051829	5	B
P.15_SHAME_xvid.avi	M	3	negative	1	0	1.651599589	5	B
P.29_GUILT_xvid.avi	B	4	negative	1	0	1.45011623	5	B
P.21_GUILT_xvid.avi	B	4	negative	4	1	1.516696772	5	B
P.26_PRIDE_xvid.avi	B	1	positive	3	0	3.16913323	5	B
P.30_SHAME_xvid.avi	M	3	negative	4	0	1.316438569	5	B
P.19_SHAME_xvid.avi	B	3	negative	3	1	1.30016344	5	B
P.7_SHAME_xvid.avi	M	3	negative	4	0	3.286860759	5	B
P.2_PRIDE_xvid.avi	M	1	positive	2	0	5.416765449	5	B
P.15_GUILT_xvid.avi	M	4	negative	4	1	0.616755956	5	B
P.9_EXCITEMENT_xvid.avi	B	2	positive	2	1	1.466853198	5	B
P.27_PRIDE_xvid.avi	B	1	positive	4	0	1.266791705	5	B
P.25_GUILT_xvid.avi	B	4	negative	4	1	1.516742956	5	B
P.4_EXCITEMENT_xvid.avi	M	2	positive	4	0	1.783378149	5	B
P.27_SHAME_xvid.avi	B	3	negative	2	0	2.083230702	5	B
P.11_EXCITEMENT_xvid.avi	M	2	positive	3	0	1.683440412	5	B
P.3_EXCITEMENT_xvid.avi	M	2	positive	1	0	1.400092197	5	B
P.4_PRIDE_xvid.avi	M	1	positive	3	0	1.683357452	5	B
P.21_EXCITEMENT_xvid.avi	B	2	positive	1	0	3.316772975	5	B
P.2_GUILT_xvid.avi	M	4	negative	4	1	3.153612438	5	B
P.2_SHAME_xvid.avi	M	3	negative	1	0	2.13343605	5	B
P.8_PRIDE_xvid.avi	B	1	positive	1	1	1.216686851	5	B
P.23_EXCITEMENT_xvid.avi	M	2	positive	3	0	0.816763995	5	B
P.26_SHAME_xvid.avi	B	3	negative	1	0	1.666776995	5	B
P.17_SHAME_xvid.avi	B	3	negative	4	0	1.53341578	5	B
P.1_PRIDE_xvid.avi	M	1	positive	2	0	1.933447254	5	B
P.7_GUILT_xvid.avi	M	4	negative	3	0	0.550083046	5	B
P.30_GUILT_xvid.avi	M	4	negative	4	1	0.954032883	5	B
P.9_PRIDE_xvid.avi	B	1	positive	2	0	2.966165144	5	B
P.19_EXCITEMENT_xvid.avi	B	2	positive	3	0	0.450149585	5	B
P.24_EXCITEMENT_xvid.avi	B	2	positive	3	0	1.466801028	5	B
P.12_PRIDE_xvid.avi	M	1	positive	2	0	4.550157453	5	B
P.16_PRIDE_xvid.avi	M	1	positive	2	0	0.516840455	5	B
P.3_SHAME_xvid.avi	M	3	negative	1	0	2.800247255	5	B
P.7_EXCITEMENT_xvid.avi	M	2	positive	3	0	2.218290032	5	B
P.5_PRIDE_xvid.avi	B	1	positive	1	1	2.750131282	5	B
P.6_PRIDE_xvid.avi	M	1	positive	4	0	2.900477918	5	B
P.11_PRIDE_xvid.avi	M	1	positive	3	0	1.033461964	5	B
P.23_GUILT_xvid.avi	M	4	negative	1	0	4.166425056	5	B
P.4_GUILT_xvid.avi	M	4	negative	3	0	1.316778534	5	B
P.17_GUILT_xvid.avi	B	4	negative	3	0	1.333459484	5	B
P.15_PRIDE_xvid.avi	M	1	positive	4	0	1.683482319	5	B
P.30_PRIDE_xvid.avi	M	1	positive	3	0	0.983452471	5	B
P.3_GUILT_xvid.avi	M	4	negative	4	1	3.400212788	5	B
P.5_EXCITEMENT_xvid.avi	B	2	positive	2	1	4.616761087	5	B
P.14_EXCITEMENT_xvid.avi	M	2	positive	2	1	1.466799745	5	B
P.13_EXCITEMENT_xvid.avi	M	2	positive	2	1	0.566696002	5	B
P.24_PRIDE_xvid.avi	B	1	positive	2	0	2.350134019	5	B
P.10_SHAME_xvid.avi	B	3	negative	4	0	1.433402011	5	B
P.22_EXCITEMENT_xvid.avi	B	2	positive	1	0	2.20004396	5	B
P.27_GUILT_xvid.avi	B	4	negative	4	1	3.550214755	5	B
P.25_SHAME_xvid.avi	B	3	negative	4	0	1.850066026	5	B
P.1_EXCITEMENT_xvid.avi	M	2	positive	1	0	1.416738081	5	B
P.12_GUILT_xvid.avi	M	4	negative	2	0	1.800150183	5	B
P.23_SHAME_xvid.avi	M	3	negative	4	0	0.583474023	5	B
P.27_EXCITEMENT_xvid.avi	B	2	positive	1	0	5.266861837	5	B
P.24_SHAME_xvid.avi	B	3	negative	3	1	1.233578194	5	B
P.18_SHAME_xvid.avi	B	3	negative	4	0	0.666791107	5	B
P.29_EXCITEMENT_xvid.avi	B	2	positive	3	0	1.583428267	5	B
P.12_EXCITEMENT_xvid.avi	M	2	positive	4	0	6.149645325	5	B
P.22_PRIDE_xvid.avi	B	1	positive	2	0	2.483364379	5	B
P.1_GUILT_xvid.avi	M	4	negative	3	0	1.650112295	5	B
P.8_GUILT_xvid.avi	B	4	negative	2	0	1.483567503	5	B
P.18_PRIDE_xvid.avi	B	1	positive	3	0	2.500211249	5	B
P.19_PRIDE_xvid.avi	B	1	positive	4	0	1.568918732	5	B
P.9_SHAME_xvid.avi	B	3	negative	4	0	1.583419287	5	B
P.16_GUILT_xvid.avi	M	4	negative	1	0	1.016684371	5	B
P.26_GUILT_xvid.avi	B	4	negative	4	1	2.799525417	5	B
P.22_SHAME_xvid.avi	B	3	negative	1	0	1.183433997	5	B
P.17_PRIDE_xvid.avi	B	1	positive	3	0	1.133547661	5	B
P.16_EXCITEMENT_xvid.avi	M	2	positive	3	0	0.74972589	5	B
P.30_EXCITEMENT_xvid.avi	M	2	positive	2	1	1.500203124	5	B
P.29_PRIDE_xvid.avi	B	1	positive	4	0	2.433123966	5	B
P.10_EXCITEMENT_xvid.avi	B	2	positive	1	0	1.500120376	6	B
P.14_PRIDE_xvid.avi	M	1	positive	3	0	2.050267586	6	B
P.13_GUILT_xvid.avi	M	4	negative	4	1	2.516831908	6	B
P.24_GUILT_xvid.avi	B	4	negative	4	1	1.466928657	6	B
P.15_EXCITEMENT_xvid.avi	M	2	positive	2	1	0.183451821	6	B
P.6_GUILT_xvid.avi	M	4	negative	3	0	1.950160893	6	B
P.19_GUILT_xvid.avi	B	4	negative	4	1	4.18382257	6	B
P.9_GUILT_xvid.avi	B	4	negative	4	1	2.183637409	6	B
P.7_PRIDE_xvid.avi	M	1	positive	4	0	1.850150417	6	B
P.22_GUILT_xvid.avi	B	4	negative	2	0	1.11680625	6	B
P.12_SHAME_xvid.avi	M	3	negative	4	0	4.433591974	6	B
P.17_EXCITEMENT_xvid.avi	B	2	positive	1	0	1.866795453	6	B
P.21_PRIDE_xvid.avi	B	1	positive	4	0	4.333017034	6	B
P.4_SHAME_xvid.avi	M	3	negative	1	0	1.533453211	6	B
P.5_GUILT_xvid.avi	B	4	negative	3	0	3.917131244	6	B
P.18_GUILT_xvid.avi	B	4	negative	4	1	3.133589622	6	B
P.11_GUILT_xvid.avi	M	4	negative	1	0	1.150004383	6	B
P.14_GUILT_xvid.avi	M	4	negative	3	0	1.850008873	6	B
P.1_SHAME_xvid.avi	M	3	negative	1	0	0.350077507	6	B
P.13_SHAME_xvid.avi	M	3	negative	3	1	2.816820576	6	B
P.25_EXCITEMENT_xvid.avi	B	2	positive	4	0	4.350275497	6	B
P.14_SHAME_xvid.avi	M	3	negative	3	1	3.350177143	6	B
P.11_SHAME_xvid.avi	M	3	negative	3	1	6.300220012	6	B
P.29_SHAME_xvid.avi	B	3	negative	3	1	1.533413014	6	B
P.8_EXCITEMENT_xvid.avi	B	2	positive	3	0	2.700478297	6	B
P.13_PRIDE_xvid.avi	M	1	positive	2	0	2.450162818	6	B
P.10_GUILT_xvid.avi	B	4	negative	3	0	1.483394305	6	B
P.21_SHAME_xvid.avi	B	3	negative	2	0	2.233592402	6	B
P.16_SHAME_xvid.avi	M	3	negative	3	1	1.516467572	6	B
P.6_SHAME_xvid.avi	M	3	negative	2	0	1.733454493	6	B
P.2_EXCITEMENT_xvid.avi	M	2	positive	4	0	2.450169232	6	B
P.26_EXCITEMENT_xvid.avi	B	2	positive	3	0	4.283466574	6	B
P.3_PRIDE_xvid.avi	M	1	positive	1	1	5.616890706	6	B
P.23_PRIDE_xvid.avi	M	1	positive	4	0	1.766807426	6	B
P.6_EXCITEMENT_xvid.avi	M	2	positive	1	0	1.75018313	6	B
P.8_SHAME_xvid.avi	B	3	negative	4	0	1.700078469	6	B
P.18_EXCITEMENT_xvid.avi	B	2	positive	4	0	4.48347812	6	B
P.10_PRIDE_xvid.avi	B	1	positive	2	0	6.366892523	6	B
P.5_SHAME_xvid.avi	B	3	negative	4	0	6.366896372	6	B
P.25_PRIDE_xvid.avi	B	1	positive	4	0	2.216821858	6	B
P.15_SHAME_xvid.avi	M	3	negative	4	0	1.500107547	6	B
P.29_GUILT_xvid.avi	B	4	negative	2	0	1.549975305	6	B
P.21_GUILT_xvid.avi	B	4	negative	3	0	1.316866545	6	B
P.26_PRIDE_xvid.avi	B	1	positive	3	0	3.883554237	6	B
P.30_SHAME_xvid.avi	M	3	negative	4	0	6.317030325	6	B
P.19_SHAME_xvid.avi	B	3	negative	1	0	1.833612928	6	B
P.7_SHAME_xvid.avi	M	3	negative	2	0	1.650141437	6	B
P.2_PRIDE_xvid.avi	M	1	positive	1	1	1.133483144	6	B
P.15_GUILT_xvid.avi	M	4	negative	4	1	2.066741786	6	B
P.9_EXCITEMENT_xvid.avi	B	2	positive	2	1	2.616797484	6	B
P.27_PRIDE_xvid.avi	B	1	positive	4	0	1.766843347	6	B
P.25_GUILT_xvid.avi	B	4	negative	4	1	1.733430974	6	B
P.4_EXCITEMENT_xvid.avi	M	2	positive	4	0	1.683491376	6	B
P.27_SHAME_xvid.avi	B	3	negative	2	0	1.466811916	6	B
P.11_EXCITEMENT_xvid.avi	M	2	positive	4	0	1.55013267	6	B
P.3_EXCITEMENT_xvid.avi	M	2	positive	4	0	3.883552526	6	B
P.4_PRIDE_xvid.avi	M	1	positive	3	0	1.650130746	6	B
P.21_EXCITEMENT_xvid.avi	B	2	positive	1	0	2.016811595	6	B
P.2_GUILT_xvid.avi	M	4	negative	3	0	2.200155655	6	B
P.2_SHAME_xvid.avi	M	3	negative	3	1	1.383446689	6	B
P.8_PRIDE_xvid.avi	B	1	positive	1	1	2.566818544	6	B
P.23_EXCITEMENT_xvid.avi	M	2	positive	3	0	1.200115886	6	B
P.26_SHAME_xvid.avi	B	3	negative	3	1	2.416968961	6	B
P.17_SHAME_xvid.avi	B	3	negative	4	0	1.283228387	6	B
P.1_PRIDE_xvid.avi	M	1	positive	3	0	4.383555306	6	B
P.7_GUILT_xvid.avi	M	4	negative	2	0	0.883611111	6	B
P.30_GUILT_xvid.avi	M	4	negative	4	1	0.916802829	6	B
P.9_PRIDE_xvid.avi	B	1	positive	3	0	2.866815337	6	B
P.19_EXCITEMENT_xvid.avi	B	2	positive	1	0	3.816803471	6	B
P.24_EXCITEMENT_xvid.avi	B	2	positive	3	0	1.016845378	6	B
P.12_PRIDE_xvid.avi	M	1	positive	2	0	1.400108616	6	B
P.16_PRIDE_xvid.avi	M	1	positive	4	0	1.266830304	6	B
P.3_SHAME_xvid.avi	M	3	negative	3	1	1.633468391	6	B
P.7_EXCITEMENT_xvid.avi	M	2	positive	1	0	1.633452569	6	B
P.5_PRIDE_xvid.avi	B	1	positive	2	0	2.916932827	6	B
P.6_PRIDE_xvid.avi	M	1	positive	3	0	6.183580108	6	B
P.11_PRIDE_xvid.avi	M	1	positive	4	0	4.150122835	6	B
P.23_GUILT_xvid.avi	M	4	negative	4	1	1.733513933	6	B
P.4_GUILT_xvid.avi	M	4	negative	3	0	2.16681213	6	B
P.17_GUILT_xvid.avi	B	4	negative	3	0	1.533726034	6	B
P.15_PRIDE_xvid.avi	M	1	positive	3	0	2.100390207	6	B
P.30_PRIDE_xvid.avi	M	1	positive	4	0	1.684550172	6	B
P.3_GUILT_xvid.avi	M	4	negative	3	0	1.483468712	6	B
P.5_EXCITEMENT_xvid.avi	B	2	positive	2	1	1.466727674	6	B
P.14_EXCITEMENT_xvid.avi	M	2	positive	2	1	1.916871249	6	B
P.13_EXCITEMENT_xvid.avi	M	2	positive	3	0	2.5168674	6	B
P.24_PRIDE_xvid.avi	B	1	positive	4	0	1.350146782	6	B
P.10_SHAME_xvid.avi	B	3	negative	1	0	1.833535956	6	B
P.22_EXCITEMENT_xvid.avi	B	2	positive	3	0	3.233757465	6	B
P.27_GUILT_xvid.avi	B	4	negative	1	0	1.700124652	6	B
P.25_SHAME_xvid.avi	B	3	negative	3	1	2.333710212	6	B
P.1_EXCITEMENT_xvid.avi	M	2	positive	4	0	5.116899472	6	B
P.12_GUILT_xvid.avi	M	4	negative	3	0	1.400129142	6	B
P.23_SHAME_xvid.avi	M	3	negative	4	0	1.933413014	6	B
P.27_EXCITEMENT_xvid.avi	B	2	positive	3	0	2.950157045	6	B
P.24_SHAME_xvid.avi	B	3	negative	3	1	2.25026673	6	B
P.18_SHAME_xvid.avi	B	3	negative	4	0	1.150185696	6	B
P.29_EXCITEMENT_xvid.avi	B	2	positive	4	0	2.400162069	6	B
P.12_EXCITEMENT_xvid.avi	M	2	positive	3	0	4.682922209	6	B
P.22_PRIDE_xvid.avi	B	1	positive	3	0	2.800180885	6	B
P.1_GUILT_xvid.avi	M	4	negative	4	1	0.700217447	6	B
P.8_GUILT_xvid.avi	B	4	negative	3	0	1.63355862	6	B
P.18_PRIDE_xvid.avi	B	1	positive	2	0	1.496789252	6	B
P.19_PRIDE_xvid.avi	B	1	positive	4	0	3.733486565	6	B
P.9_SHAME_xvid.avi	B	3	negative	1	0	2.517080785	6	B
P.16_GUILT_xvid.avi	M	4	negative	4	1	1.8163519	6	B
P.26_GUILT_xvid.avi	B	4	negative	3	0	2.950434573	6	B
P.22_SHAME_xvid.avi	B	3	negative	1	0	2.583473202	6	B
P.17_PRIDE_xvid.avi	B	1	positive	2	0	2.101680946	6	B
P.16_EXCITEMENT_xvid.avi	M	2	positive	3	0	3.216896693	6	B
P.30_EXCITEMENT_xvid.avi	M	2	positive	3	0	0.899710713	6	B
P.29_PRIDE_xvid.avi	B	1	positive	4	0	4.016780807	6	B
P.10_EXCITEMENT_xvid.avi	B	2	positive	1	0	2.870013038	7	B
P.14_PRIDE_xvid.avi	M	1	positive	2	0	0.467484159	7	B
P.13_GUILT_xvid.avi	M	4	negative	3	0	2.219395167	7	B
P.24_GUILT_xvid.avi	B	4	negative	2	0	1.908718608	7	B
P.15_EXCITEMENT_xvid.avi	M	2	positive	1	0	0.500951038	7	B
P.6_GUILT_xvid.avi	M	4	negative	3	0	1.935718277	7	B
P.19_GUILT_xvid.avi	B	4	negative	1	0	0.31728213	7	B
P.9_GUILT_xvid.avi	B	4	negative	4	1	3.934266253	7	B
P.7_PRIDE_xvid.avi	M	1	positive	4	0	2.98675389	7	B
P.22_GUILT_xvid.avi	B	4	negative	1	0	0.417163155	7	B
P.12_SHAME_xvid.avi	M	3	negative	3	1	1.652090801	7	B
P.17_EXCITEMENT_xvid.avi	B	2	positive	1	0	16.88556984	7	B
P.21_PRIDE_xvid.avi	B	1	positive	2	0	0.367256472	7	B
P.4_SHAME_xvid.avi	M	3	negative	3	1	0.984526819	7	B
P.5_GUILT_xvid.avi	B	4	negative	4	1	1.068121985	7	B
P.18_GUILT_xvid.avi	B	4	negative	3	0	0.60092215	7	B
P.11_GUILT_xvid.avi	M	4	negative	4	1	15.48360505	7	B
P.14_GUILT_xvid.avi	M	4	negative	3	0	1.668758671	7	B
P.1_SHAME_xvid.avi	M	3	negative	2	0	1.764781569	7	B
P.13_SHAME_xvid.avi	M	3	negative	3	1	2.986940904	7	B
P.25_EXCITEMENT_xvid.avi	B	2	positive	2	1	0.984721816	7	B
P.14_SHAME_xvid.avi	M	3	negative	4	0	1.384964327	7	B
P.11_SHAME_xvid.avi	M	3	negative	4	0	1.501940847	7	B
P.29_SHAME_xvid.avi	B	3	negative	3	1	1.268282392	7	B
P.8_EXCITEMENT_xvid.avi	B	2	positive	4	0	9.550740646	7	B
P.13_PRIDE_xvid.avi	M	1	positive	1	1	1.668808466	7	B
P.10_GUILT_xvid.avi	B	4	negative	4	1	1.995607665	7	B
P.21_SHAME_xvid.avi	B	3	negative	4	0	0.383992003	7	B
P.16_SHAME_xvid.avi	M	3	negative	4	0	10.88449375	7	B
P.6_SHAME_xvid.avi	M	3	negative	2	0	4.488343894	7	B
P.2_EXCITEMENT_xvid.avi	M	2	positive	3	0	0.450677928	7	B
P.26_EXCITEMENT_xvid.avi	B	2	positive	3	0	10.07790642	7	B
P.3_PRIDE_xvid.avi	M	1	positive	1	1	1.018032089	7	B
P.23_PRIDE_xvid.avi	M	1	positive	3	0	0.90119925	7	B
P.6_EXCITEMENT_xvid.avi	M	2	positive	3	0	0.884430271	7	B
P.8_SHAME_xvid.avi	B	3	negative	1	0	1.735327523	7	B
P.18_EXCITEMENT_xvid.avi	B	2	positive	4	0	7.700910366	7	B
P.10_PRIDE_xvid.avi	B	1	positive	2	0	0.400573968	7	B
P.5_SHAME_xvid.avi	B	3	negative	3	1	1.872261015	7	B
P.25_PRIDE_xvid.avi	B	1	positive	3	0	1.718908625	7	B
P.15_SHAME_xvid.avi	M	3	negative	4	0	2.302791916	7	B
P.29_GUILT_xvid.avi	B	4	negative	4	1	2.336155025	7	B
P.21_GUILT_xvid.avi	B	4	negative	3	0	2.00232856	7	B
P.26_PRIDE_xvid.avi	B	1	positive	3	0	1.702068564	7	B
P.30_SHAME_xvid.avi	M	3	negative	4	0	12.93558524	7	B
P.19_SHAME_xvid.avi	B	3	negative	4	0	1.568620311	7	B
P.7_SHAME_xvid.avi	M	3	negative	4	0	4.955588203	7	B
P.2_PRIDE_xvid.avi	M	1	positive	4	0	0.600810777	7	B
P.15_GUILT_xvid.avi	M	4	negative	2	0	1.535358692	7	B
P.9_EXCITEMENT_xvid.avi	B	2	positive	3	0	0.784402522	7	B
P.27_PRIDE_xvid.avi	B	1	positive	4	0	16.4505905	7	B
P.25_GUILT_xvid.avi	B	4	negative	3	0	4.388243545	7	B
P.4_EXCITEMENT_xvid.avi	M	2	positive	3	0	0.734406894	7	B
P.27_SHAME_xvid.avi	B	3	negative	2	0	0.484005687	7	B
P.11_EXCITEMENT_xvid.avi	M	2	positive	3	0	0.600772766	7	B
P.3_EXCITEMENT_xvid.avi	M	2	positive	3	0	12.33395152	7	B
P.4_PRIDE_xvid.avi	M	1	positive	1	1	0.433964444	7	B
P.21_EXCITEMENT_xvid.avi	B	2	positive	3	0	0.617444437	7	B
P.2_GUILT_xvid.avi	M	4	negative	4	1	0.817813525	7	B
P.2_SHAME_xvid.avi	M	3	negative	1	0	0.834504962	7	B
P.8_PRIDE_xvid.avi	B	1	positive	1	1	1.552028463	7	B
P.23_EXCITEMENT_xvid.avi	M	2	positive	4	0	0.367250391	7	B
P.26_SHAME_xvid.avi	B	3	negative	2	0	2.753341366	7	B
P.17_SHAME_xvid.avi	B	3	negative	4	0	0.734296281	7	B
P.1_PRIDE_xvid.avi	M	1	positive	3	0	0.651079706	7	B
P.7_GUILT_xvid.avi	M	4	negative	3	0	1.668722181	7	B
P.30_GUILT_xvid.avi	M	4	negative	1	0	1.268364496	7	B
P.9_PRIDE_xvid.avi	B	1	positive	4	0	0.500662534	7	B
P.19_EXCITEMENT_xvid.avi	B	2	positive	3	0	1.852270213	7	B
P.24_EXCITEMENT_xvid.avi	B	2	positive	2	1	1.818901403	7	B
P.12_PRIDE_xvid.avi	M	1	positive	2	0	0.517549348	7	B
P.16_PRIDE_xvid.avi	M	1	positive	3	0	0.517410988	7	B
P.3_SHAME_xvid.avi	M	3	negative	2	0	4.57193792	7	B
P.7_EXCITEMENT_xvid.avi	M	2	positive	3	0	3.837721082	7	B
P.5_PRIDE_xvid.avi	B	1	positive	2	0	1.635359072	7	B
P.6_PRIDE_xvid.avi	M	1	positive	3	0	2.169334159	7	B
P.11_PRIDE_xvid.avi	M	1	positive	4	0	1.702076167	7	B
P.23_GUILT_xvid.avi	M	4	negative	3	0	5.105812278	7	B
P.4_GUILT_xvid.avi	M	4	negative	4	1	4.755422094	7	B
P.17_GUILT_xvid.avi	B	4	negative	3	0	1.134833758	7	B
P.15_PRIDE_xvid.avi	M	1	positive	3	0	0.38387987	7	B
P.30_PRIDE_xvid.avi	M	1	positive	4	0	0.834552476	7	B
P.3_GUILT_xvid.avi	M	4	negative	4	1	2.169137642	7	B
P.5_EXCITEMENT_xvid.avi	B	2	positive	4	0	1.318353663	7	B
P.14_EXCITEMENT_xvid.avi	M	2	positive	1	0	0.283868466	7	B
P.13_EXCITEMENT_xvid.avi	M	2	positive	2	1	0.233772108	7	B
P.24_PRIDE_xvid.avi	B	1	positive	4	0	0.484057382	7	B
P.10_SHAME_xvid.avi	B	3	negative	3	1	2.302493149	7	B
P.22_EXCITEMENT_xvid.avi	B	2	positive	1	0	0.367259893	7	B
P.27_GUILT_xvid.avi	B	4	negative	4	1	2.035792399	7	B
P.25_SHAME_xvid.avi	B	3	negative	1	0	1.184734359	7	B
P.1_EXCITEMENT_xvid.avi	M	2	positive	4	0	2.319340431	7	B
P.12_GUILT_xvid.avi	M	4	negative	4	1	1.00153945	7	B
P.23_SHAME_xvid.avi	M	3	negative	4	0	0.417455841	7	B
P.27_EXCITEMENT_xvid.avi	B	2	positive	3	0	2.753307156	7	B
P.24_SHAME_xvid.avi	B	3	negative	3	1	0.567595531	7	B
P.18_SHAME_xvid.avi	B	3	negative	4	0	1.902240375	7	B
P.29_EXCITEMENT_xvid.avi	B	2	positive	4	0	1.38507988	7	B
P.12_EXCITEMENT_xvid.avi	M	2	positive	4	0	5.439470353	7	B
P.22_PRIDE_xvid.avi	B	1	positive	3	0	1.752099924	7	B
P.1_GUILT_xvid.avi	M	4	negative	4	1	2.243616605	7	B
P.8_GUILT_xvid.avi	B	4	negative	3	0	3.667687898	7	B
P.18_PRIDE_xvid.avi	B	1	positive	4	0	0.467332875	7	B
P.19_PRIDE_xvid.avi	B	1	positive	3	0	1.318403458	7	B
P.9_SHAME_xvid.avi	B	3	negative	1	0	3.467443867	7	B
P.16_GUILT_xvid.avi	M	4	negative	3	0	1.652138695	7	B
P.26_GUILT_xvid.avi	B	4	negative	4	1	1.935564712	7	B
P.22_SHAME_xvid.avi	B	3	negative	4	0	2.00249961	7	B
P.17_PRIDE_xvid.avi	B	1	positive	2	0	12.66763658	7	B
P.16_EXCITEMENT_xvid.avi	M	2	positive	4	0	0.417306077	7	B
P.30_EXCITEMENT_xvid.avi	M	2	positive	4	0	0.100391514	7	B
P.29_PRIDE_xvid.avi	B	1	positive	4	0	4.304808405	7	B
P.10_EXCITEMENT_xvid.avi	B	2	positive	4	0	5.750195959	8	B
P.14_PRIDE_xvid.avi	M	1	positive	4	0	1.95104864	8	B
P.13_GUILT_xvid.avi	M	4	negative	3	0	0.900488988	8	B
P.24_GUILT_xvid.avi	B	4	negative	4	1	1.300735299	8	B
P.15_EXCITEMENT_xvid.avi	M	2	positive	1	0	1.051800616	8	B
P.6_GUILT_xvid.avi	M	4	negative	2	0	1.400240752	8	B
P.19_GUILT_xvid.avi	B	4	negative	3	0	0.70031409	8	B
P.9_GUILT_xvid.avi	B	4	negative	3	0	1.667024018	8	B
P.7_PRIDE_xvid.avi	M	1	positive	1	1	1.333523768	8	B
P.22_GUILT_xvid.avi	B	4	negative	4	1	0.550315907	8	B
P.12_SHAME_xvid.avi	M	3	negative	1	0	0.950319542	8	B
P.17_EXCITEMENT_xvid.avi	B	2	positive	2	1	1.068629744	8	B
P.21_PRIDE_xvid.avi	B	1	positive	1	1	1.085059899	8	B
P.4_SHAME_xvid.avi	M	3	negative	1	0	0.983783657	8	B
P.5_GUILT_xvid.avi	B	4	negative	3	0	1.783676751	8	B
P.18_GUILT_xvid.avi	B	4	negative	2	0	1.700329056	8	B
P.11_GUILT_xvid.avi	M	4	negative	4	1	1.050354821	8	B
P.14_GUILT_xvid.avi	M	4	negative	3	0	1.36696693	8	B
P.1_SHAME_xvid.avi	M	3	negative	1	0	1.333492552	8	B
P.13_SHAME_xvid.avi	M	3	negative	2	0	1.566812985	8	B
P.25_EXCITEMENT_xvid.avi	B	2	positive	4	0	1.383513399	8	B
P.14_SHAME_xvid.avi	M	3	negative	4	0	1.050508338	8	B
P.11_SHAME_xvid.avi	M	3	negative	3	1	1.650355248	8	B
P.29_SHAME_xvid.avi	B	3	negative	3	1	1.766931865	8	B
P.8_EXCITEMENT_xvid.avi	B	2	positive	2	1	1.416407919	8	B
P.13_PRIDE_xvid.avi	M	1	positive	3	0	1.317216341	8	B
P.10_GUILT_xvid.avi	B	4	negative	3	0	2.150370429	8	B
P.21_SHAME_xvid.avi	B	3	negative	1	0	1.083766766	8	B
P.16_SHAME_xvid.avi	M	3	negative	3	1	0.917098317	8	B
P.6_SHAME_xvid.avi	M	3	negative	4	0	1.315934753	8	B
P.2_EXCITEMENT_xvid.avi	M	2	positive	3	0	1.2671027	8	B
P.26_EXCITEMENT_xvid.avi	B	2	positive	3	0	1.133408738	8	B
P.3_PRIDE_xvid.avi	M	1	positive	4	0	16.16750531	8	B
P.23_PRIDE_xvid.avi	M	1	positive	3	0	1.200342527	8	B
P.6_EXCITEMENT_xvid.avi	M	2	positive	4	0	1.785128533	8	B
P.8_SHAME_xvid.avi	B	3	negative	1	0	0.583650666	8	B
P.18_EXCITEMENT_xvid.avi	B	2	positive	1	0	1.900234124	8	B
P.10_PRIDE_xvid.avi	B	1	positive	3	0	2.600602094	8	B
P.5_SHAME_xvid.avi	B	3	negative	1	0	2.621255033	8	B
P.25_PRIDE_xvid.avi	B	1	positive	2	0	0.867114674	8	B
P.15_SHAME_xvid.avi	M	3	negative	3	1	1.750338785	8	B
P.29_GUILT_xvid.avi	B	4	negative	1	0	1.38367333	8	B
P.21_GUILT_xvid.avi	B	4	negative	3	0	1.900446225	8	B
P.26_PRIDE_xvid.avi	B	1	positive	3	0	11.01727685	8	B
P.30_SHAME_xvid.avi	M	3	negative	4	0	1.601375665	8	B
P.19_SHAME_xvid.avi	B	3	negative	4	0	1.45034242	8	B
P.7_SHAME_xvid.avi	M	3	negative	4	0	0.900228137	8	B
P.2_PRIDE_xvid.avi	M	1	positive	3	0	1.652782868	8	B
P.15_GUILT_xvid.avi	M	4	negative	4	1	1.566747559	8	B
P.9_EXCITEMENT_xvid.avi	B	2	positive	4	0	2.499762455	8	B
P.27_PRIDE_xvid.avi	B	1	positive	3	0	5.135655472	8	B
P.25_GUILT_xvid.avi	B	4	negative	3	0	1.283783871	8	B
P.4_EXCITEMENT_xvid.avi	M	2	positive	2	1	2.133742284	8	B
P.27_SHAME_xvid.avi	B	3	negative	3	1	1.600566174	8	B
P.11_EXCITEMENT_xvid.avi	M	2	positive	4	0	5.667157008	8	B
P.3_EXCITEMENT_xvid.avi	M	2	positive	3	0	2.100137909	8	B
P.4_PRIDE_xvid.avi	M	1	positive	4	0	0.750172439	8	B
P.21_EXCITEMENT_xvid.avi	B	2	positive	1	0	4.167364192	8	B
P.2_GUILT_xvid.avi	M	4	negative	4	1	0.683872816	8	B
P.2_SHAME_xvid.avi	M	3	negative	3	1	1.333718337	8	B
P.8_PRIDE_xvid.avi	B	1	positive	4	0	1.700336754	8	B
P.23_EXCITEMENT_xvid.avi	M	2	positive	4	0	1.083583315	8	B
P.26_SHAME_xvid.avi	B	3	negative	4	0	1.700374812	8	B
P.17_SHAME_xvid.avi	B	3	negative	4	0	1.417237936	8	B
P.1_PRIDE_xvid.avi	M	1	positive	1	1	1.351268439	8	B
P.7_GUILT_xvid.avi	M	4	negative	3	0	1.65012818	8	B
P.30_GUILT_xvid.avi	M	4	negative	3	0	1.433876772	8	B
P.9_PRIDE_xvid.avi	B	1	positive	1	1	1.883988702	8	B
P.19_EXCITEMENT_xvid.avi	B	2	positive	3	0	1.767020383	8	B
P.24_EXCITEMENT_xvid.avi	B	2	positive	3	0	1.617398723	8	B
P.12_PRIDE_xvid.avi	M	1	positive	4	0	0.4003096	8	B
P.16_PRIDE_xvid.avi	M	1	positive	4	0	0.850174791	8	B
P.3_SHAME_xvid.avi	M	3	negative	3	1	1.216794063	8	B
P.7_EXCITEMENT_xvid.avi	M	2	positive	2	1	1.617302507	8	B
P.5_PRIDE_xvid.avi	B	1	positive	4	0	0.48346187	8	B
P.6_PRIDE_xvid.avi	M	1	positive	3	0	1.61731106	8	B
P.11_PRIDE_xvid.avi	M	1	positive	2	0	0.416979652	8	B
P.23_GUILT_xvid.avi	M	4	negative	1	0	1.133723896	8	B
P.4_GUILT_xvid.avi	M	4	negative	3	0	0.716781876	8	B
P.17_GUILT_xvid.avi	B	4	negative	2	0	0.800317297	8	B
P.15_PRIDE_xvid.avi	M	1	positive	2	0	1.134294346	8	B
P.30_PRIDE_xvid.avi	M	1	positive	3	0	1.183706257	8	B
P.3_GUILT_xvid.avi	M	4	negative	4	1	0.816779951	8	B
P.5_EXCITEMENT_xvid.avi	B	2	positive	2	1	0.800147958	8	B
P.14_EXCITEMENT_xvid.avi	M	2	positive	3	0	0.983700698	8	B
P.13_EXCITEMENT_xvid.avi	M	2	positive	1	0	3.28370476	8	B
P.24_PRIDE_xvid.avi	B	1	positive	2	0	1.200613212	8	B
P.10_SHAME_xvid.avi	B	3	negative	3	1	1.117004668	8	B
P.22_EXCITEMENT_xvid.avi	B	2	positive	3	0	1.217621515	8	B
P.27_GUILT_xvid.avi	B	4	negative	4	1	1.133736725	8	B
P.25_SHAME_xvid.avi	B	3	negative	2	0	1.333837217	8	B
P.1_EXCITEMENT_xvid.avi	M	2	positive	3	0	1.884286756	8	B
P.12_GUILT_xvid.avi	M	4	negative	4	1	0.533882972	8	B
P.23_SHAME_xvid.avi	M	3	negative	3	1	1.43375661	8	B
P.27_EXCITEMENT_xvid.avi	B	2	positive	4	0	3.970486272	8	B
P.24_SHAME_xvid.avi	B	3	negative	3	1	1.200280521	8	B
P.18_SHAME_xvid.avi	B	3	negative	4	0	0.500349155	8	B
P.29_EXCITEMENT_xvid.avi	B	2	positive	1	0	1.200435321	8	B
P.12_EXCITEMENT_xvid.avi	M	2	positive	4	0	2.31752252	8	B
P.22_PRIDE_xvid.avi	B	1	positive	4	0	1.733427553	8	B
P.1_GUILT_xvid.avi	M	4	negative	3	0	0.400107334	8	B
P.8_GUILT_xvid.avi	B	4	negative	4	1	5.833559903	8	B
P.18_PRIDE_xvid.avi	B	1	positive	1	1	1.550668483	8	B
P.19_PRIDE_xvid.avi	B	1	positive	1	1	1.817160109	8	B
P.9_SHAME_xvid.avi	B	3	negative	3	1	1.585790067	8	B
P.16_GUILT_xvid.avi	M	4	negative	4	1	0.516979865	8	B
P.26_GUILT_xvid.avi	B	4	negative	4	1	6.900202907	8	B
P.22_SHAME_xvid.avi	B	3	negative	3	1	1.03381049	8	B
P.17_PRIDE_xvid.avi	B	1	positive	3	0	12.40044387	8	B
P.16_EXCITEMENT_xvid.avi	M	2	positive	4	0	1.000294205	8	B
P.30_EXCITEMENT_xvid.avi	M	2	positive	3	0	1.803611709	8	B
P.29_PRIDE_xvid.avi	B	1	positive	2	0	1.550460658	8	B
P.10_EXCITEMENT_xvid.avi	B	2	positive	4	0	1.111637692	9	B
P.14_PRIDE_xvid.avi	M	1	positive	3	0	1.00349298	9	B
P.13_GUILT_xvid.avi	M	4	negative	4	1	1.700355141	9	B
P.24_GUILT_xvid.avi	B	4	negative	2	0	3.06708303	9	B
P.15_EXCITEMENT_xvid.avi	M	2	positive	4	0	1.115335546	9	B
P.6_GUILT_xvid.avi	M	4	negative	4	1	0.61679278	9	B
P.19_GUILT_xvid.avi	B	4	negative	3	0	13.66741743	9	B
P.9_GUILT_xvid.avi	B	4	negative	2	0	1.249909665	9	B
P.7_PRIDE_xvid.avi	M	1	positive	3	0	1.017088696	9	B
P.22_GUILT_xvid.avi	B	4	negative	1	0	1.150532926	9	B
P.12_SHAME_xvid.avi	M	3	negative	4	0	1.150042869	9	B
P.17_EXCITEMENT_xvid.avi	B	2	positive	4	0	0.816824424	9	B
P.21_PRIDE_xvid.avi	B	1	positive	2	0	0.750361877	9	B
P.4_SHAME_xvid.avi	M	3	negative	4	0	2.500357707	9	B
P.5_GUILT_xvid.avi	B	4	negative	4	1	5.200391703	9	B
P.18_GUILT_xvid.avi	B	4	negative	1	0	1.600325849	9	B
P.11_GUILT_xvid.avi	M	4	negative	1	0	3.000377592	9	B
P.14_GUILT_xvid.avi	M	4	negative	2	0	0.90033205	9	B
P.1_SHAME_xvid.avi	M	3	negative	3	1	1.600380585	9	B
P.13_SHAME_xvid.avi	M	3	negative	3	1	3.500423561	9	B
P.25_EXCITEMENT_xvid.avi	B	2	positive	2	1	1.617097676	9	B
P.14_SHAME_xvid.avi	M	3	negative	2	0	1.283688083	9	B
P.11_SHAME_xvid.avi	M	3	negative	4	0	0.633820753	9	B
P.29_SHAME_xvid.avi	B	3	negative	2	0	1.467033425	9	B
P.8_EXCITEMENT_xvid.avi	B	2	positive	1	0	1.183669909	9	B
P.13_PRIDE_xvid.avi	M	1	positive	1	1	1.117086771	9	B
P.10_GUILT_xvid.avi	B	4	negative	2	0	1.416803898	9	B
P.21_SHAME_xvid.avi	B	3	negative	4	0	4.65033344	9	B
P.16_SHAME_xvid.avi	M	3	negative	3	1	1.183409058	9	B
P.6_SHAME_xvid.avi	M	3	negative	1	0	2.333404461	9	B
P.2_EXCITEMENT_xvid.avi	M	2	positive	4	0	1.61684495	9	B
P.26_EXCITEMENT_xvid.avi	B	2	positive	3	0	1.433701446	9	B
P.3_PRIDE_xvid.avi	M	1	positive	4	0	1.067028721	9	B
P.23_PRIDE_xvid.avi	M	1	positive	2	0	1.150436711	9	B
P.6_EXCITEMENT_xvid.avi	M	2	positive	4	0	2.033710426	9	B
P.8_SHAME_xvid.avi	B	3	negative	1	0	1.217415614	9	B
P.18_EXCITEMENT_xvid.avi	B	2	positive	4	0	0.800428051	9	B
P.10_PRIDE_xvid.avi	B	1	positive	1	1	1.050412122	9	B
P.5_SHAME_xvid.avi	B	3	negative	1	0	4.454427936	9	B
P.25_PRIDE_xvid.avi	B	1	positive	3	0	1.033971277	9	B
P.15_SHAME_xvid.avi	M	3	negative	3	1	0.433275105	9	B
P.29_GUILT_xvid.avi	B	4	negative	3	0	1.450340282	9	B
P.21_GUILT_xvid.avi	B	4	negative	4	1	5.417065604	9	B
P.26_PRIDE_xvid.avi	B	1	positive	2	0	0.51702049	9	B
P.30_SHAME_xvid.avi	M	3	negative	4	0	1.50046333	9	B
P.19_SHAME_xvid.avi	B	3	negative	3	1	1.250131601	9	B
P.7_SHAME_xvid.avi	M	3	negative	2	0	1.7336837	9	B
P.2_PRIDE_xvid.avi	M	1	positive	3	0	0.933488276	9	B
P.15_GUILT_xvid.avi	M	4	negative	4	1	2.000182168	9	B
P.9_EXCITEMENT_xvid.avi	B	2	positive	2	1	1.000430617	9	B
P.27_PRIDE_xvid.avi	B	1	positive	2	0	1.000150524	9	B
P.25_GUILT_xvid.avi	B	4	negative	4	1	3.703520839	9	B
P.4_EXCITEMENT_xvid.avi	M	2	positive	3	0	1.117043154	9	B
P.27_SHAME_xvid.avi	B	3	negative	4	0	2.767042619	9	B
P.11_EXCITEMENT_xvid.avi	M	2	positive	3	0	0.717024338	9	B
P.3_EXCITEMENT_xvid.avi	M	2	positive	1	0	1.133694818	9	B
P.4_PRIDE_xvid.avi	M	1	positive	4	0	1.400400256	9	B
P.21_EXCITEMENT_xvid.avi	B	2	positive	1	0	0.666843988	9	B
P.2_GUILT_xvid.avi	M	4	negative	3	0	4.90051379	9	B
P.2_SHAME_xvid.avi	M	3	negative	1	0	6.400351079	9	B
P.8_PRIDE_xvid.avi	B	1	positive	4	0	1.103364137	9	B
P.23_EXCITEMENT_xvid.avi	M	2	positive	1	0	1.117109222	9	B
P.26_SHAME_xvid.avi	B	3	negative	2	0	2.600525977	9	B
P.17_SHAME_xvid.avi	B	3	negative	4	0	1.51703845	9	B
P.1_PRIDE_xvid.avi	M	1	positive	3	0	1.150495295	9	B
P.7_GUILT_xvid.avi	M	4	negative	4	1	0.400348086	9	B
P.30_GUILT_xvid.avi	M	4	negative	3	0	3.916329877	9	B
P.9_PRIDE_xvid.avi	B	1	positive	1	1	2.017042512	9	B
P.19_EXCITEMENT_xvid.avi	B	2	positive	3	0	1.017031394	9	B
P.24_EXCITEMENT_xvid.avi	B	2	positive	3	0	1.006731737	9	B
P.12_PRIDE_xvid.avi	M	1	positive	1	1	1.020049177	9	B
P.16_PRIDE_xvid.avi	M	1	positive	1	1	1.300388068	9	B
P.3_SHAME_xvid.avi	M	3	negative	3	1	2.367158933	9	B
P.7_EXCITEMENT_xvid.avi	M	2	positive	4	0	0.78360491	9	B
P.5_PRIDE_xvid.avi	B	1	positive	4	0	1.567109756	9	B
P.6_PRIDE_xvid.avi	M	1	positive	4	0	0.667002209	9	B
P.11_PRIDE_xvid.avi	M	1	positive	2	0	0.816966395	9	B
P.23_GUILT_xvid.avi	M	4	negative	3	0	0.383671619	9	B
P.4_GUILT_xvid.avi	M	4	negative	4	1	1.833729242	9	B
P.17_GUILT_xvid.avi	B	4	negative	3	0	4.916785724	9	B
P.15_PRIDE_xvid.avi	M	1	positive	1	1	0.883694925	9	B
P.30_PRIDE_xvid.avi	M	1	positive	3	0	1.150115138	9	B
P.3_GUILT_xvid.avi	M	4	negative	1	0	4.333738008	9	B
P.5_EXCITEMENT_xvid.avi	B	2	positive	1	0	1.400184306	9	B
P.14_EXCITEMENT_xvid.avi	M	2	positive	2	1	1.100717753	9	B
P.13_EXCITEMENT_xvid.avi	M	2	positive	3	0	1.06707405	9	B
P.24_PRIDE_xvid.avi	B	1	positive	2	0	1.217109649	9	B
P.10_SHAME_xvid.avi	B	3	negative	3	1	3.383687869	9	B
P.22_EXCITEMENT_xvid.avi	B	2	positive	3	0	0.817072874	9	B
P.27_GUILT_xvid.avi	B	4	negative	3	0	2.383752013	9	B
P.25_SHAME_xvid.avi	B	3	negative	4	0	1.583671192	9	B
P.1_EXCITEMENT_xvid.avi	M	2	positive	3	0	1.183734908	9	B
P.12_GUILT_xvid.avi	M	4	negative	2	0	1.267047537	9	B
P.23_SHAME_xvid.avi	M	3	negative	3	1	2.416701696	9	B
P.27_EXCITEMENT_xvid.avi	B	2	positive	4	0	1.616889423	9	B
P.24_SHAME_xvid.avi	B	3	negative	3	1	5.183382973	9	B
P.18_SHAME_xvid.avi	B	3	negative	3	1	6.433644144	9	B
P.29_EXCITEMENT_xvid.avi	B	2	positive	4	0	1.250451891	9	B
P.12_EXCITEMENT_xvid.avi	M	2	positive	3	0	0.850425379	9	B
P.22_PRIDE_xvid.avi	B	1	positive	2	0	0.850472845	9	B
P.1_GUILT_xvid.avi	M	4	negative	3	0	1.416990342	9	B
P.8_GUILT_xvid.avi	B	4	negative	3	0	1.73333818	9	B
P.18_PRIDE_xvid.avi	B	1	positive	4	0	1.033753616	9	B
P.19_PRIDE_xvid.avi	B	1	positive	1	1	0.700552704	9	B
P.9_SHAME_xvid.avi	B	3	negative	1	0	2.133405317	9	B
P.16_GUILT_xvid.avi	M	4	negative	4	1	2.000378447	9	B
P.26_GUILT_xvid.avi	B	4	negative	3	0	4.050399721	9	B
P.22_SHAME_xvid.avi	B	3	negative	3	1	2.267157436	9	B
P.17_PRIDE_xvid.avi	B	1	positive	4	0	1.098374303	9	B
P.16_EXCITEMENT_xvid.avi	M	2	positive	4	0	1.166854465	9	B
P.30_EXCITEMENT_xvid.avi	M	2	positive	2	1	1.317047002	9	B
P.29_PRIDE_xvid.avi	B	1	positive	3	0	1.016780807	9	B
P.10_EXCITEMENT_xvid.avi	B	2	positive	3	0	1.217985335	10	B
P.14_PRIDE_xvid.avi	M	1	positive	4	0	0.20034324	10	B
P.13_GUILT_xvid.avi	M	4	negative	3	0	1.91899301	10	B
P.24_GUILT_xvid.avi	B	4	negative	2	0	1.285021723	10	B
P.15_EXCITEMENT_xvid.avi	M	2	positive	3	0	0.717550868	10	B
P.6_GUILT_xvid.avi	M	4	negative	4	1	1.067940672	10	B
P.19_GUILT_xvid.avi	B	4	negative	4	1	1.051297509	10	B
P.9_GUILT_xvid.avi	B	4	negative	2	0	0.417417449	10	B
P.7_PRIDE_xvid.avi	M	1	positive	3	0	0.784337143	10	B
P.22_GUILT_xvid.avi	B	4	negative	4	1	3.567579567	10	B
P.12_SHAME_xvid.avi	M	3	negative	4	0	0.684192321	10	B
P.17_EXCITEMENT_xvid.avi	B	2	positive	4	0	0.900234263	10	B
P.21_PRIDE_xvid.avi	B	1	positive	4	0	0.300448531	10	B
P.4_SHAME_xvid.avi	M	3	negative	2	0	0.717531863	10	B
P.5_GUILT_xvid.avi	B	4	negative	4	1	3.170355518	10	B
P.18_GUILT_xvid.avi	B	4	negative	3	0	1.468337508	10	B
P.11_GUILT_xvid.avi	M	4	negative	2	0	0.81766072	10	B
P.14_GUILT_xvid.avi	M	4	negative	4	1	1.06796728	10	B
P.1_SHAME_xvid.avi	M	3	negative	4	0	0.984526059	10	B
P.13_SHAME_xvid.avi	M	3	negative	3	1	0.667493662	10	B
P.25_EXCITEMENT_xvid.avi	B	2	positive	2	1	2.16913194	10	B
P.14_SHAME_xvid.avi	M	3	negative	4	0	0.617446338	10	B
P.11_SHAME_xvid.avi	M	3	negative	4	0	2.052363341	10	B
P.29_SHAME_xvid.avi	B	3	negative	4	0	2.836554141	10	B
P.8_EXCITEMENT_xvid.avi	B	2	positive	3	0	1.485054033	10	B
P.13_PRIDE_xvid.avi	M	1	positive	3	0	1.40492814	10	B
P.10_GUILT_xvid.avi	B	4	negative	1	0	2.185951475	10	B
P.21_SHAME_xvid.avi	B	3	negative	4	0	2.550691612	10	B
P.16_SHAME_xvid.avi	M	3	negative	4	0	0.317176459	10	B
P.6_SHAME_xvid.avi	M	3	negative	3	1	0.500682299	10	B
P.2_EXCITEMENT_xvid.avi	M	2	positive	2	1	1.118030188	10	B
P.26_EXCITEMENT_xvid.avi	B	2	positive	2	1	0.584067264	10	B
P.3_PRIDE_xvid.avi	M	1	positive	2	0	1.069255857	10	B
P.23_PRIDE_xvid.avi	M	1	positive	4	0	0.884412025	10	B
P.6_EXCITEMENT_xvid.avi	M	2	positive	1	0	0.350481791	10	B
P.8_SHAME_xvid.avi	B	3	negative	1	0	0.534064414	10	B
P.18_EXCITEMENT_xvid.avi	B	2	positive	1	0	0.634132834	10	B
P.10_PRIDE_xvid.avi	B	1	positive	1	1	0.867390271	10	B
P.5_SHAME_xvid.avi	B	3	negative	2	0	3.684201824	10	B
P.25_PRIDE_xvid.avi	B	1	positive	4	0	1.268158476	10	B
P.15_SHAME_xvid.avi	M	3	negative	3	1	2.235861199	10	B
P.29_GUILT_xvid.avi	B	4	negative	1	0	2.035665061	10	B
P.21_GUILT_xvid.avi	B	4	negative	4	1	0.934408794	10	B
P.26_PRIDE_xvid.avi	B	1	positive	3	0	2.452757136	10	B
P.30_SHAME_xvid.avi	M	3	negative	4	0	0.584323079	10	B
P.19_SHAME_xvid.avi	B	3	negative	3	1	0.684355389	10	B
P.7_SHAME_xvid.avi	M	3	negative	3	1	1.535137087	10	B
P.2_PRIDE_xvid.avi	M	1	positive	1	1	0.51755543	10	B
P.15_GUILT_xvid.avi	M	4	negative	3	0	3.787591274	10	B
P.9_EXCITEMENT_xvid.avi	B	2	positive	2	1	0.652026942	10	B
P.27_PRIDE_xvid.avi	B	1	positive	4	0	1.485330754	10	B
P.25_GUILT_xvid.avi	B	4	negative	2	0	1.552004516	10	B
P.4_EXCITEMENT_xvid.avi	M	2	positive	2	1	1.201455445	10	B
P.27_SHAME_xvid.avi	B	3	negative	4	0	1.852127672	10	B
P.11_EXCITEMENT_xvid.avi	M	2	positive	2	1	1.502992614	10	B
P.3_EXCITEMENT_xvid.avi	M	2	positive	4	0	0.973264128	10	B
P.4_PRIDE_xvid.avi	M	1	positive	1	1	1.084635911	10	B
P.21_EXCITEMENT_xvid.avi	B	2	positive	3	0	0.600770485	10	B
P.2_GUILT_xvid.avi	M	4	negative	3	0	0.700977646	10	B
P.2_SHAME_xvid.avi	M	3	negative	1	0	0.817663381	10	B
P.8_PRIDE_xvid.avi	B	1	positive	1	1	0.852387668	10	B
P.23_EXCITEMENT_xvid.avi	M	2	positive	4	0	1.451695485	10	B
P.26_SHAME_xvid.avi	B	3	negative	4	0	1.535297494	10	B
P.17_SHAME_xvid.avi	B	3	negative	2	0	3.083535109	10	B
P.1_PRIDE_xvid.avi	M	1	positive	1	1	1.251517213	10	B
P.7_GUILT_xvid.avi	M	4	negative	2	0	0.450611789	10	B
P.30_GUILT_xvid.avi	M	4	negative	4	1	0.617553149	10	B
P.9_PRIDE_xvid.avi	B	1	positive	3	0	0.884435972	10	B
P.19_EXCITEMENT_xvid.avi	B	2	positive	1	0	1.051271662	10	B
P.24_EXCITEMENT_xvid.avi	B	2	positive	2	1	1.134883553	10	B
P.12_PRIDE_xvid.avi	M	1	positive	2	0	0.400564845	10	B
P.16_PRIDE_xvid.avi	M	1	positive	3	0	0.417379438	10	B
P.3_SHAME_xvid.avi	M	3	negative	2	0	0.9679688	10	B
P.7_EXCITEMENT_xvid.avi	M	2	positive	1	0	0.884458779	10	B
P.5_PRIDE_xvid.avi	B	1	positive	2	0	1.268328766	10	B
P.6_PRIDE_xvid.avi	M	1	positive	2	0	1.285947294	10	B
P.11_PRIDE_xvid.avi	M	1	positive	3	0	0.784485387	10	B
P.23_GUILT_xvid.avi	M	4	negative	3	0	0.834408414	10	B
P.4_GUILT_xvid.avi	M	4	negative	1	0	1.952262611	10	B
P.17_GUILT_xvid.avi	B	4	negative	4	1	3.320408163	10	B
P.15_PRIDE_xvid.avi	M	1	positive	3	0	1.12029451	10	B
P.30_PRIDE_xvid.avi	M	1	positive	4	0	0.283753673	10	B
P.3_GUILT_xvid.avi	M	4	negative	4	1	2.085721128	10	B
P.5_EXCITEMENT_xvid.avi	B	2	positive	3	0	0.534028303	10	B
P.14_EXCITEMENT_xvid.avi	M	2	positive	1	0	2.753293472	10	B
P.13_EXCITEMENT_xvid.avi	M	2	positive	3	0	1.386153694	10	B
P.24_PRIDE_xvid.avi	B	1	positive	3	0	0.751560166	10	B
P.10_SHAME_xvid.avi	B	3	negative	1	0	5.133804038	10	B
P.22_EXCITEMENT_xvid.avi	B	2	positive	1	0	1.835408866	10	B
P.27_GUILT_xvid.avi	B	4	negative	3	0	0.483997324	10	B
P.25_SHAME_xvid.avi	B	3	negative	3	1	0.283809929	10	B
P.1_EXCITEMENT_xvid.avi	M	2	positive	2	1	1.486166618	10	B
P.12_GUILT_xvid.avi	M	4	negative	3	0	0.500808116	10	B
P.23_SHAME_xvid.avi	M	3	negative	4	0	2.486395445	10	B
P.27_EXCITEMENT_xvid.avi	B	2	positive	4	0	1.0534573	10	B
P.24_SHAME_xvid.avi	B	3	negative	4	0	2.967809534	10	B
P.18_SHAME_xvid.avi	B	3	negative	3	1	1.201542871	10	B
P.29_EXCITEMENT_xvid.avi	B	2	positive	4	0	0.684211327	10	B
P.12_EXCITEMENT_xvid.avi	M	2	positive	4	0	1.768554932	10	B
P.22_PRIDE_xvid.avi	B	1	positive	3	0	2.052337113	10	B
P.1_GUILT_xvid.avi	M	4	negative	1	0	0.450660443	10	B
P.8_GUILT_xvid.avi	B	4	negative	4	1	1.118005861	10	B
P.18_PRIDE_xvid.avi	B	1	positive	3	0	0.333804038	10	B
P.19_PRIDE_xvid.avi	B	1	positive	4	0	1.053485809	10	B
P.9_SHAME_xvid.avi	B	3	negative	2	0	0.70092253	10	B
P.16_GUILT_xvid.avi	M	4	negative	3	0	0.951181955	10	B
P.26_GUILT_xvid.avi	B	4	negative	3	0	4.604976794	10	B
P.22_SHAME_xvid.avi	B	3	negative	3	1	1.051380373	10	B
P.17_PRIDE_xvid.avi	B	1	positive	1	1	1.518325155	10	B
P.16_EXCITEMENT_xvid.avi	M	2	positive	4	0	1.302653935	10	B
P.30_EXCITEMENT_xvid.avi	M	2	positive	4	0	1.190223429	10	B
P.29_PRIDE_xvid.avi	B	1	positive	4	0	1.485261954	10	B
P.10_EXCITEMENT_xvid.avi	B	2	positive	1	0	0.983504214	11	B
P.14_PRIDE_xvid.avi	M	1	positive	1	1	2.13782334	11	B
P.13_GUILT_xvid.avi	M	4	negative	2	0	1.183526793	11	B
P.24_GUILT_xvid.avi	B	4	negative	3	0	0.800302419	11	B
P.15_EXCITEMENT_xvid.avi	M	2	positive	4	0	1.322333439	11	B
P.6_GUILT_xvid.avi	M	4	negative	3	0	2.266787857	11	B
P.19_GUILT_xvid.avi	B	4	negative	4	1	0.350732699	11	B
P.9_GUILT_xvid.avi	B	4	negative	4	1	1.233514905	11	B
P.7_PRIDE_xvid.avi	M	1	positive	3	0	1.700144025	11	B
P.22_GUILT_xvid.avi	B	4	negative	3	0	0.683456234	11	B
P.12_SHAME_xvid.avi	M	3	negative	3	1	1.650122131	11	B
P.17_EXCITEMENT_xvid.avi	B	2	positive	4	0	1.533433142	11	B
P.21_PRIDE_xvid.avi	B	1	positive	1	1	0.850885962	11	B
P.4_SHAME_xvid.avi	M	3	negative	1	0	0.383456576	11	B
P.5_GUILT_xvid.avi	B	4	negative	3	0	0.783381313	11	B
P.18_GUILT_xvid.avi	B	4	negative	4	1	0.700059355	11	B
P.11_GUILT_xvid.avi	M	4	negative	4	1	0.600174216	11	B
P.14_GUILT_xvid.avi	M	4	negative	3	0	0.700134618	11	B
P.1_SHAME_xvid.avi	M	3	negative	3	1	1.086671533	11	B
P.13_SHAME_xvid.avi	M	3	negative	4	0	1.316849948	11	B
P.25_EXCITEMENT_xvid.avi	B	2	positive	1	0	1.366783751	11	B
P.14_SHAME_xvid.avi	M	3	negative	4	0	0.965999223	11	B
P.11_SHAME_xvid.avi	M	3	negative	1	0	1.063350575	11	B
P.29_SHAME_xvid.avi	B	3	negative	2	0	1.146683652	11	B
P.8_EXCITEMENT_xvid.avi	B	2	positive	4	0	0.963213655	11	B
P.13_PRIDE_xvid.avi	M	1	positive	1	1	0.983484115	11	B
P.10_GUILT_xvid.avi	B	4	negative	3	0	0.716749285	11	B
P.21_SHAME_xvid.avi	B	3	negative	1	0	1.113667735	11	B
P.16_SHAME_xvid.avi	M	3	negative	3	1	0.750226643	11	B
P.6_SHAME_xvid.avi	M	3	negative	3	1	1.100733503	11	B
P.2_EXCITEMENT_xvid.avi	M	2	positive	2	1	1.066741331	11	B
P.26_EXCITEMENT_xvid.avi	B	2	positive	4	0	1.066792646	11	B
P.3_PRIDE_xvid.avi	M	1	positive	3	0	1.666460977	11	B
P.23_PRIDE_xvid.avi	M	1	positive	4	0	1.156502312	11	B
P.6_EXCITEMENT_xvid.avi	M	2	positive	4	0	1.700144025	11	B
P.8_SHAME_xvid.avi	B	3	negative	1	0	1.11714236	11	B
P.18_EXCITEMENT_xvid.avi	B	2	positive	3	0	1.816966349	11	B
P.10_PRIDE_xvid.avi	B	1	positive	1	1	0.916731666	11	B
P.5_SHAME_xvid.avi	B	3	negative	4	0	0.95372217	11	B
P.25_PRIDE_xvid.avi	B	1	positive	3	0	1.450145736	11	B
P.15_SHAME_xvid.avi	M	3	negative	3	1	0.699327682	11	B
P.29_GUILT_xvid.avi	B	4	negative	1	0	0.716835666	11	B
P.21_GUILT_xvid.avi	B	4	negative	2	0	1.112834816	11	B
P.26_PRIDE_xvid.avi	B	1	positive	4	0	1.533471372	11	B
P.30_SHAME_xvid.avi	M	3	negative	4	0	0.900075519	11	B
P.19_SHAME_xvid.avi	B	3	negative	4	0	1.333438958	11	B
P.7_SHAME_xvid.avi	M	3	negative	1	0	0.582967711	11	B
P.2_PRIDE_xvid.avi	M	1	positive	2	0	1.140046466	11	B
P.15_GUILT_xvid.avi	M	4	negative	4	1	1.566832843	11	B
P.9_EXCITEMENT_xvid.avi	B	2	positive	4	0	1.433469918	11	B
P.27_PRIDE_xvid.avi	B	1	positive	4	0	1.033544924	11	B
P.25_GUILT_xvid.avi	B	4	negative	3	0	1.117334285	11	B
P.4_EXCITEMENT_xvid.avi	M	2	positive	3	0	1.216663759	11	B
P.27_SHAME_xvid.avi	B	3	negative	3	1	0.882973355	11	B
P.11_EXCITEMENT_xvid.avi	M	2	positive	2	1	1.750150525	11	B
P.3_EXCITEMENT_xvid.avi	M	2	positive	3	0	1.21685106	11	B
P.4_PRIDE_xvid.avi	M	1	positive	4	0	1.21685106	11	B
P.21_EXCITEMENT_xvid.avi	B	2	positive	1	0	0.466839856	11	B
P.2_GUILT_xvid.avi	M	4	negative	3	0	1.11550166	11	B
P.2_SHAME_xvid.avi	M	3	negative	4	0	1.096684721	11	B
P.8_PRIDE_xvid.avi	B	1	positive	3	0	1.600513326	11	B
P.23_EXCITEMENT_xvid.avi	M	2	positive	4	0	0.585012846	11	B
P.26_SHAME_xvid.avi	B	3	negative	3	1	1.650202097	11	B
P.17_SHAME_xvid.avi	B	3	negative	3	1	0.866900494	11	B
P.1_PRIDE_xvid.avi	M	1	positive	2	0	1.216663759	11	B
P.7_GUILT_xvid.avi	M	4	negative	2	0	1.009835838	11	B
P.30_GUILT_xvid.avi	M	4	negative	4	1	0.766744666	11	B
P.9_PRIDE_xvid.avi	B	1	positive	1	1	0.550404623	11	B
P.19_EXCITEMENT_xvid.avi	B	2	positive	2	1	1.000155229	11	B
P.24_EXCITEMENT_xvid.avi	B	2	positive	1	0	1.833426129	11	B
P.12_PRIDE_xvid.avi	M	1	positive	3	0	1.750150525	11	B
P.16_PRIDE_xvid.avi	M	1	positive	3	0	1.333438958	11	B
P.3_SHAME_xvid.avi	M	3	negative	2	0	0.16767758	11	B
P.7_EXCITEMENT_xvid.avi	M	2	positive	1	0	1.067297248	11	B
P.5_PRIDE_xvid.avi	B	1	positive	2	0	1.100232374	11	B
P.6_PRIDE_xvid.avi	M	1	positive	1	1	1.932500056	11	B
P.11_PRIDE_xvid.avi	M	1	positive	2	0	1.067297248	11	B
P.23_GUILT_xvid.avi	M	4	negative	4	1	1.004503437	11	B
P.4_GUILT_xvid.avi	M	4	negative	4	1	1.583525339	11	B
P.17_GUILT_xvid.avi	B	4	negative	3	0	1.55006594	11	B
P.15_PRIDE_xvid.avi	M	1	positive	2	0	0.278322656	11	B
P.30_PRIDE_xvid.avi	M	1	positive	3	0	1.85012846	11	B
P.3_GUILT_xvid.avi	M	4	negative	3	0	0.499577503	11	B
P.5_EXCITEMENT_xvid.avi	B	2	positive	4	0	1.133559207	11	B
P.14_EXCITEMENT_xvid.avi	M	2	positive	3	0	0.783656108	11	B
P.13_EXCITEMENT_xvid.avi	M	2	positive	3	0	2.783339662	11	B
P.24_PRIDE_xvid.avi	B	1	positive	4	0	1.466779646	11	B
P.10_SHAME_xvid.avi	B	3	negative	4	0	1.080020064	11	B
P.22_EXCITEMENT_xvid.avi	B	2	positive	2	1	2.366803422	11	B
P.27_GUILT_xvid.avi	B	4	negative	3	0	1.01679085	11	B
P.25_SHAME_xvid.avi	B	3	negative	2	0	1.250227071	11	B
P.1_EXCITEMENT_xvid.avi	M	2	positive	4	0	1.216853626	11	B
P.12_GUILT_xvid.avi	M	4	negative	2	0	0.750210393	11	B
P.23_SHAME_xvid.avi	M	3	negative	3	1	1.300096302	11	B
P.27_EXCITEMENT_xvid.avi	B	2	positive	2	1	1.116812403	11	B
P.24_SHAME_xvid.avi	B	3	negative	1	0	1.066806758	11	B
P.18_SHAME_xvid.avi	B	3	negative	3	1	0.600205861	11	B
P.29_EXCITEMENT_xvid.avi	B	2	positive	3	0	1.033541503	11	B
P.12_EXCITEMENT_xvid.avi	M	2	positive	2	1	0.928333484	11	B
P.22_PRIDE_xvid.avi	B	1	positive	3	0	0.934036099	11	B
P.1_GUILT_xvid.avi	M	4	negative	1	0	1.098351106	11	B
P.8_GUILT_xvid.avi	B	4	negative	3	0	1.716852771	11	B
P.18_PRIDE_xvid.avi	B	1	positive	4	0	1.733480694	11	B
P.19_PRIDE_xvid.avi	B	1	positive	3	0	0.983576483	11	B
P.9_SHAME_xvid.avi	B	3	negative	4	0	1.066851659	11	B
P.16_GUILT_xvid.avi	M	4	negative	4	1	1.016736114	11	B
P.26_GUILT_xvid.avi	B	4	negative	4	1	0.366727732	11	B
P.22_SHAME_xvid.avi	B	3	negative	2	0	0.916818047	11	B
P.17_PRIDE_xvid.avi	B	1	positive	4	0	0.433471286	11	B
P.16_EXCITEMENT_xvid.avi	M	2	positive	3	0	0.650231176	11	B
P.30_EXCITEMENT_xvid.avi	M	2	positive	4	0	3.366727732	11	B
P.29_PRIDE_xvid.avi	B	1	positive	3	0	1.600105368	11	B
P.10_EXCITEMENT_xvid.avi	B	2	positive	1	0	3.020564769	12	B
P.14_PRIDE_xvid.avi	M	1	positive	3	0	1.067942193	12	B
P.13_GUILT_xvid.avi	M	4	negative	2	0	0.550730003	12	B
P.24_GUILT_xvid.avi	B	4	negative	3	0	0.967816756	12	B
P.15_EXCITEMENT_xvid.avi	M	2	positive	3	0	0.984758306	12	B
P.6_GUILT_xvid.avi	M	4	negative	3	0	4.671880143	12	B
P.19_GUILT_xvid.avi	B	4	negative	1	0	1.302726537	12	B
P.9_GUILT_xvid.avi	B	4	negative	4	1	3.504013973	12	B
P.7_PRIDE_xvid.avi	M	1	positive	2	0	4.087915889	12	B
P.22_GUILT_xvid.avi	B	4	negative	3	0	0.333805558	12	B
P.12_SHAME_xvid.avi	M	3	negative	1	0	4.288230241	12	B
P.17_EXCITEMENT_xvid.avi	B	2	positive	3	0	1.251636948	12	B
P.21_PRIDE_xvid.avi	B	1	positive	2	0	1.184918713	12	B
P.4_SHAME_xvid.avi	M	3	negative	1	0	2.920148547	12	B
P.5_GUILT_xvid.avi	B	4	negative	2	0	1.237094279	12	B
P.18_GUILT_xvid.avi	B	4	negative	4	1	1.96796804	12	B
P.11_GUILT_xvid.avi	M	4	negative	3	0	2.035731201	12	B
P.14_GUILT_xvid.avi	M	4	negative	4	1	0.650809827	12	B
P.1_SHAME_xvid.avi	M	3	negative	3	1	1.384966607	12	B
P.13_SHAME_xvid.avi	M	3	negative	4	0	1.001388166	12	B
P.25_EXCITEMENT_xvid.avi	B	2	positive	2	1	9.58408589	12	B
P.14_SHAME_xvid.avi	M	3	negative	3	1	1.752169104	12	B
P.11_SHAME_xvid.avi	M	3	negative	2	0	1.334895717	12	B
P.29_SHAME_xvid.avi	B	3	negative	3	1	1.602022191	12	B
P.8_EXCITEMENT_xvid.avi	B	2	positive	4	0	5.023487823	12	B
P.13_PRIDE_xvid.avi	M	1	positive	4	0	1.10147293	12	B
P.10_GUILT_xvid.avi	B	4	negative	3	0	2.019182685	12	B
P.21_SHAME_xvid.avi	B	3	negative	1	0	1.535260623	12	B
P.16_SHAME_xvid.avi	M	3	negative	3	1	1.268329146	12	B
P.6_SHAME_xvid.avi	M	3	negative	3	1	2.452846842	12	B
P.2_EXCITEMENT_xvid.avi	M	2	positive	1	0	3.717736363	12	B
P.26_EXCITEMENT_xvid.avi	B	2	positive	2	1	1.58528248	12	B
P.3_PRIDE_xvid.avi	M	1	positive	4	0	1.101481673	12	B
P.23_PRIDE_xvid.avi	M	1	positive	4	0	0.650939825	12	B
P.6_EXCITEMENT_xvid.avi	M	2	positive	1	0	1.201425036	12	B
P.8_SHAME_xvid.avi	B	3	negative	1	0	1.768876126	12	B
P.18_EXCITEMENT_xvid.avi	B	2	positive	1	0	1.4518806	12	B
P.10_PRIDE_xvid.avi	B	1	positive	3	0	3.817780455	12	B
P.5_SHAME_xvid.avi	B	3	negative	3	1	1.889854075	12	B
P.25_PRIDE_xvid.avi	B	1	positive	2	0	3.400655312	12	B
P.15_SHAME_xvid.avi	M	3	negative	2	0	3.770893375	12	B
P.29_GUILT_xvid.avi	B	4	negative	1	0	0.784348167	12	B
P.21_GUILT_xvid.avi	B	4	negative	2	0	0.984543164	12	B
P.26_PRIDE_xvid.avi	B	1	positive	2	0	5.417231195	12	B
P.30_SHAME_xvid.avi	M	3	negative	4	0	1.952363721	12	B
P.19_SHAME_xvid.avi	B	3	negative	1	0	1.971089132	12	B
P.7_SHAME_xvid.avi	M	3	negative	3	1	0.124544532	12	B
P.2_PRIDE_xvid.avi	M	1	positive	3	0	1.368455723	12	B
P.15_GUILT_xvid.avi	M	4	negative	4	1	1.368476249	12	B
P.9_EXCITEMENT_xvid.avi	B	2	positive	4	0	5.982237106	12	B
P.27_PRIDE_xvid.avi	B	1	positive	3	0	1.702002805	12	B
P.25_GUILT_xvid.avi	B	4	negative	4	1	3.00352401	12	B
P.4_EXCITEMENT_xvid.avi	M	2	positive	3	0	1.852250828	12	B
P.27_SHAME_xvid.avi	B	3	negative	4	0	0.219356396	12	B
P.11_EXCITEMENT_xvid.avi	M	2	positive	2	1	2.502893025	12	B
P.3_EXCITEMENT_xvid.avi	M	2	positive	2	1	2.35270468	12	B
P.4_PRIDE_xvid.avi	M	1	positive	4	0	3.467373167	12	B
P.21_EXCITEMENT_xvid.avi	B	2	positive	4	0	1.251605019	12	B
P.2_GUILT_xvid.avi	M	4	negative	4	1	0.967848305	12	B
P.2_SHAME_xvid.avi	M	3	negative	4	0	2.085837442	12	B
P.8_PRIDE_xvid.avi	B	1	positive	3	0	3.936656771	12	B
P.23_EXCITEMENT_xvid.avi	M	2	positive	4	0	0.450592403	12	B
P.26_SHAME_xvid.avi	B	3	negative	3	1	2.336018565	12	B
P.17_SHAME_xvid.avi	B	3	negative	2	0	1.268307099	12	B
P.1_PRIDE_xvid.avi	M	1	positive	1	1	1.551878319	12	B
P.7_GUILT_xvid.avi	M	4	negative	2	0	0.022376378	12	B
P.30_GUILT_xvid.avi	M	4	negative	3	0	1.919010495	12	B
P.9_PRIDE_xvid.avi	B	1	positive	4	0	1.902133563	12	B
P.19_EXCITEMENT_xvid.avi	B	2	positive	2	1	2.769795234	12	B
P.24_EXCITEMENT_xvid.avi	B	2	positive	1	0	1.618615179	12	B
P.12_PRIDE_xvid.avi	M	1	positive	2	0	1.301728365	12	B
P.16_PRIDE_xvid.avi	M	1	positive	2	0	1.869002703	12	B
P.3_SHAME_xvid.avi	M	3	negative	1	0	1.86882101	12	B
P.7_EXCITEMENT_xvid.avi	M	2	positive	4	0	1.268234878	12	B
P.5_PRIDE_xvid.avi	B	1	positive	1	1	1.685428442	12	B
P.6_PRIDE_xvid.avi	M	1	positive	3	0	3.467421441	12	B
P.11_PRIDE_xvid.avi	M	1	positive	1	1	1.351583353	12	B
P.23_GUILT_xvid.avi	M	4	negative	3	0	2.085897879	12	B
P.4_GUILT_xvid.avi	M	4	negative	2	0	1.234793467	12	B
P.17_GUILT_xvid.avi	B	4	negative	2	0	0.771078869	12	B
P.15_PRIDE_xvid.avi	M	1	positive	3	0	1.068005291	12	B
P.30_PRIDE_xvid.avi	M	1	positive	3	0	0.367189953	12	B
P.3_GUILT_xvid.avi	M	4	negative	4	1	0.350639157	12	B
P.5_EXCITEMENT_xvid.avi	B	2	positive	3	0	1.854442548	12	B
P.14_EXCITEMENT_xvid.avi	M	2	positive	4	0	2.352699359	12	B
P.13_EXCITEMENT_xvid.avi	M	2	positive	1	0	1.318227466	12	B
P.24_PRIDE_xvid.avi	B	1	positive	1	1	2.018987308	12	B
P.10_SHAME_xvid.avi	B	3	negative	4	0	1.418487082	12	B
P.22_EXCITEMENT_xvid.avi	B	2	positive	2	1	4.688544593	12	B
P.27_GUILT_xvid.avi	B	4	negative	4	1	0.801010715	12	B
P.25_SHAME_xvid.avi	B	3	negative	3	1	1.418473778	12	B
P.1_EXCITEMENT_xvid.avi	M	2	positive	2	1	2.700970424	12	B
P.12_GUILT_xvid.avi	M	4	negative	1	0	1.618574888	12	B
P.23_SHAME_xvid.avi	M	3	negative	4	0	3.904487211	12	B
P.27_EXCITEMENT_xvid.avi	B	2	positive	3	0	6.073393746	12	B
P.24_SHAME_xvid.avi	B	3	negative	4	0	0.918877836	12	B
P.18_SHAME_xvid.avi	B	3	negative	4	0	1.635380358	12	B
P.29_EXCITEMENT_xvid.avi	B	2	positive	1	0	3.303718627	12	B
P.12_EXCITEMENT_xvid.avi	M	2	positive	4	0	1.301610151	12	B
P.22_PRIDE_xvid.avi	B	1	positive	1	1	1.768707356	12	B
P.1_GUILT_xvid.avi	M	4	negative	1	0	5.656370852	12	B
P.8_GUILT_xvid.avi	B	4	negative	4	1	1.239272315	12	B
P.18_PRIDE_xvid.avi	B	1	positive	1	1	3.484010248	12	B
P.19_PRIDE_xvid.avi	B	1	positive	2	0	1.451861214	12	B
P.9_SHAME_xvid.avi	B	3	negative	3	1	1.036955462	12	B
P.16_GUILT_xvid.avi	M	4	negative	3	0	2.552860146	12	B
P.26_GUILT_xvid.avi	B	4	negative	3	0	1.368263387	12	B
P.22_SHAME_xvid.avi	B	3	negative	4	0	0.820009807	12	B
P.17_PRIDE_xvid.avi	B	1	positive	1	1	2.119113505	12	B
P.16_EXCITEMENT_xvid.avi	M	2	positive	3	0	1.718654711	12	B
P.30_EXCITEMENT_xvid.avi	M	2	positive	3	0	0.667514568	12	B
P.29_PRIDE_xvid.avi	B	1	positive	4	0	0.350523603	12	B
P.10_EXCITEMENT_xvid.avi	B	2	positive	2	0	1.750106736	13	B
P.14_PRIDE_xvid.avi	M	1	positive	2	0	0.98344178	13	B
P.13_GUILT_xvid.avi	M	4	negative	1	0	2.333461622	13	B
P.24_GUILT_xvid.avi	B	4	negative	2	0	1.316567286	13	B
P.15_EXCITEMENT_xvid.avi	M	2	positive	3	0	5.433523799	13	B
P.6_GUILT_xvid.avi	M	4	negative	1	0	21.75070388	13	B
P.19_GUILT_xvid.avi	B	4	negative	1	0	2.331358115	13	B
P.9_GUILT_xvid.avi	B	4	negative	4	0	5.900239729	13	B
P.7_PRIDE_xvid.avi	M	1	positive	3	0	8.75029934	13	B
P.22_GUILT_xvid.avi	B	4	negative	2	0	1.766863119	13	B
P.12_SHAME_xvid.avi	M	3	negative	4	0	1.916828738	13	B
P.17_EXCITEMENT_xvid.avi	B	2	positive	1	0	2.133430063	13	B
P.21_PRIDE_xvid.avi	B	1	positive	3	0	2.350092111	13	B
P.4_SHAME_xvid.avi	M	3	negative	1	0	1.250150098	13	B
P.5_GUILT_xvid.avi	B	4	negative	1	0	6.150232887	13	B
P.18_GUILT_xvid.avi	B	4	negative	1	0	4.483332735	13	B
P.11_GUILT_xvid.avi	M	4	negative	3	0	0.916769725	13	B
P.14_GUILT_xvid.avi	M	4	negative	3	0	1.53349874	13	B
P.1_SHAME_xvid.avi	M	3	negative	2	0	2.700161131	13	B
P.13_SHAME_xvid.avi	M	3	negative	4	0	1.850154545	13	B
P.25_EXCITEMENT_xvid.avi	B	2	positive	2	0	5.500162927	13	B
P.14_SHAME_xvid.avi	M	3	negative	3	0	5.366806416	13	B
P.11_SHAME_xvid.avi	M	3	negative	1	0	5.950196196	13	B
P.29_SHAME_xvid.avi	B	3	negative	4	0	2.45014146	13	B
P.8_EXCITEMENT_xvid.avi	B	2	positive	4	0	1.716816422	13	B
P.13_PRIDE_xvid.avi	M	1	positive	4	0	1.466827541	13	B
P.10_GUILT_xvid.avi	B	4	negative	3	0	3.890187302	13	B
P.21_SHAME_xvid.avi	B	3	negative	1	0	6.600829771	13	B
P.16_SHAME_xvid.avi	M	3	negative	3	0	1.800141631	13	B
P.6_SHAME_xvid.avi	M	3	negative	2	0	7.300147618	13	B
P.2_EXCITEMENT_xvid.avi	M	2	positive	2	0	9.600095105	13	B
P.26_EXCITEMENT_xvid.avi	B	2	positive	4	0	6.166629463	13	B
P.3_PRIDE_xvid.avi	M	1	positive	2	0	13.41696002	13	B
P.23_PRIDE_xvid.avi	M	1	positive	4	0	6.716728331	13	B
P.6_EXCITEMENT_xvid.avi	M	2	positive	3	0	3.833468464	13	B
P.8_SHAME_xvid.avi	B	3	negative	2	0	6.386021494	13	B
P.18_EXCITEMENT_xvid.avi	B	2	positive	2	0	2.45015942	13	B
P.10_PRIDE_xvid.avi	B	1	positive	1	0	1.633069828	13	B
P.5_SHAME_xvid.avi	B	3	negative	3	0	2.219596438	13	B
P.25_PRIDE_xvid.avi	B	1	positive	3	0	1.950155571	13	B
P.15_SHAME_xvid.avi	M	3	negative	3	0	2.350146848	13	B
P.29_GUILT_xvid.avi	B	4	negative	4	0	1.866741416	13	B
P.21_GUILT_xvid.avi	B	4	negative	4	0	5.550115545	13	B
P.26_PRIDE_xvid.avi	B	1	positive	4	0	11.28371042	13	B
P.30_SHAME_xvid.avi	M	3	negative	4	0	2.733487109	13	B
P.19_SHAME_xvid.avi	B	3	negative	1	0	3.550222453	13	B
P.7_SHAME_xvid.avi	M	3	negative	3	0	2.633396708	13	B
P.2_PRIDE_xvid.avi	M	1	positive	2	0	1.900186703	13	B
P.15_GUILT_xvid.avi	M	4	negative	2	0	2.500245031	13	B
P.9_EXCITEMENT_xvid.avi	B	2	positive	3	0	1.933453583	13	B
P.27_PRIDE_xvid.avi	B	1	positive	4	0	4.449700147	13	B
P.25_GUILT_xvid.avi	B	4	negative	3	0	5.716836521	13	B
P.4_EXCITEMENT_xvid.avi	M	2	positive	1	0	5.550193374	13	B
P.27_SHAME_xvid.avi	B	3	negative	4	0	1.150657522	13	B
P.11_EXCITEMENT_xvid.avi	M	2	positive	2	0	3.483360103	13	B
P.3_EXCITEMENT_xvid.avi	M	2	positive	4	0	2.333423991	13	B
P.4_PRIDE_xvid.avi	M	1	positive	4	0	4.033533806	13	B
P.21_EXCITEMENT_xvid.avi	B	2	positive	1	0	1.250184308	13	B
P.2_GUILT_xvid.avi	M	4	negative	2	0	4.433516957	13	B
P.2_SHAME_xvid.avi	M	3	negative	3	0	1.466873725	13	B
P.8_PRIDE_xvid.avi	B	1	positive	4	0	1.933577681	13	B
P.23_EXCITEMENT_xvid.avi	M	2	positive	4	0	4.600439346	13	B
P.26_SHAME_xvid.avi	B	3	negative	3	0	1.967216255	13	B
P.17_SHAME_xvid.avi	B	3	negative	4	0	2.400367419	13	B
P.1_PRIDE_xvid.avi	M	1	positive	1	0	3.200146591	13	B
P.7_GUILT_xvid.avi	M	4	negative	4	0	19.55033663	13	B
P.30_GUILT_xvid.avi	M	4	negative	4	0	3.066849093	13	B
P.9_PRIDE_xvid.avi	B	1	positive	2	0	1.966926323	13	B
P.19_EXCITEMENT_xvid.avi	B	2	positive	3	0	6.750235624	13	B
P.24_EXCITEMENT_xvid.avi	B	2	positive	2	0	4.633444175	13	B
P.12_PRIDE_xvid.avi	M	1	positive	1	0	2.383763614	13	B
P.16_PRIDE_xvid.avi	M	1	positive	3	0	15.068253	13	B
P.3_SHAME_xvid.avi	M	3	negative	1	0	1.016893053	13	B
P.7_EXCITEMENT_xvid.avi	M	2	positive	3	0	11.73378688	13	B
P.5_PRIDE_xvid.avi	B	1	positive	1	0	3.950175242	13	B
P.6_PRIDE_xvid.avi	M	1	positive	4	0	1.450260768	13	B
P.11_PRIDE_xvid.avi	M	1	positive	1	0	1.416814199	13	B
P.23_GUILT_xvid.avi	M	4	negative	3	0	5.050277189	13	B
P.4_GUILT_xvid.avi	M	4	negative	4	0	1.933447681	13	B
P.17_GUILT_xvid.avi	B	4	negative	3	0	3.466833784	13	B
P.15_PRIDE_xvid.avi	M	1	positive	3	0	3.100103657	13	B
P.30_PRIDE_xvid.avi	M	1	positive	3	0	2.866418556	13	B
P.3_GUILT_xvid.avi	M	4	negative	3	0	1.133565194	13	B
P.5_EXCITEMENT_xvid.avi	B	2	positive	3	0	4.28354022	13	B
P.14_EXCITEMENT_xvid.avi	M	2	positive	3	0	1.68341903	13	B
P.13_EXCITEMENT_xvid.avi	M	2	positive	4	0	9.450256492	13	B
P.24_PRIDE_xvid.avi	B	1	positive	2	0	1.900108019	13	B
P.10_SHAME_xvid.avi	B	3	negative	4	0	9.78360522	13	B
P.22_EXCITEMENT_xvid.avi	B	2	positive	1	0	1.983163821	13	B
P.27_GUILT_xvid.avi	B	4	negative	2	0	1.45051478	13	B
P.25_SHAME_xvid.avi	B	3	negative	1	0	1.65017815	13	B
P.1_EXCITEMENT_xvid.avi	M	2	positive	1	0	5.684134453	13	B
P.12_GUILT_xvid.avi	M	4	negative	1	0	5.68364995	13	B
P.23_SHAME_xvid.avi	M	3	negative	4	0	2.250192433	13	B
P.27_EXCITEMENT_xvid.avi	B	2	positive	4	0	2.566835837	13	B
P.24_SHAME_xvid.avi	B	3	negative	3	0	1.233455037	13	B
P.18_SHAME_xvid.avi	B	3	negative	4	0	2.400149499	13	B
P.29_EXCITEMENT_xvid.avi	B	2	positive	4	0	3.416926665	13	B
P.12_EXCITEMENT_xvid.avi	M	2	positive	2	0	4.250186446	13	B
P.22_PRIDE_xvid.avi	B	1	positive	2	0	2.000129572	13	B
P.1_GUILT_xvid.avi	M	4	negative	4	0	1.450269748	13	B
P.8_GUILT_xvid.avi	B	4	negative	3	0	6.100109644	13	B
P.18_PRIDE_xvid.avi	B	1	positive	2	0	1.183449991	13	B
P.19_PRIDE_xvid.avi	B	1	positive	3	0	6.782982592	13	B
P.9_SHAME_xvid.avi	B	3	negative	3	0	2.283504299	13	B
P.16_GUILT_xvid.avi	M	4	negative	2	0	1.350216124	13	B
P.26_GUILT_xvid.avi	B	4	negative	2	0	1.966913494	13	B
P.22_SHAME_xvid.avi	B	3	negative	3	0	1.149951079	13	B
P.17_PRIDE_xvid.avi	B	1	positive	1	0	3	13	B
P.16_EXCITEMENT_xvid.avi	M	2	positive	4	0	4.950173532	13	B
P.30_EXCITEMENT_xvid.avi	M	2	positive	3	0	2.183597779	13	B
P.29_PRIDE_xvid.avi	B	1	positive	3	0	4.416924955	13	B
P.10_EXCITEMENT_xvid.avi	B	2	positive	2	1	1.133394142	14	B
P.14_PRIDE_xvid.avi	M	1	positive	3	0	1.616485267	14	B
P.13_GUILT_xvid.avi	M	4	negative	3	0	1.732922639	14	B
P.24_GUILT_xvid.avi	B	4	negative	3	0	1.161677092	14	B
P.15_EXCITEMENT_xvid.avi	M	2	positive	4	0	0.383428353	14	B
P.6_GUILT_xvid.avi	M	4	negative	4	1	1.833511227	14	B
P.19_GUILT_xvid.avi	B	4	negative	4	1	1.666783495	14	B
P.9_GUILT_xvid.avi	B	4	negative	4	1	1.500120164	14	B
P.7_PRIDE_xvid.avi	M	1	positive	4	0	0.650138808	14	B
P.22_GUILT_xvid.avi	B	4	negative	1	0	1.533406372	14	B
P.12_SHAME_xvid.avi	M	3	negative	4	0	1.11678589	14	B
P.17_EXCITEMENT_xvid.avi	B	2	positive	4	0	1.116859442	14	B
P.21_PRIDE_xvid.avi	B	1	positive	3	0	4.150140262	14	B
P.4_SHAME_xvid.avi	M	3	negative	3	1	1.200120934	14	B
P.5_GUILT_xvid.avi	B	4	negative	4	1	1.050148045	14	B
P.18_GUILT_xvid.avi	B	4	negative	3	0	1.999929869	14	B
P.11_GUILT_xvid.avi	M	4	negative	3	0	1.71675185	14	B
P.14_GUILT_xvid.avi	M	4	negative	1	0	1.050146762	14	B
P.1_SHAME_xvid.avi	M	3	negative	1	0	1.316796922	14	B
P.13_SHAME_xvid.avi	M	3	negative	4	0	2.600309774	14	B
P.25_EXCITEMENT_xvid.avi	B	2	positive	4	0	0.916753048	14	B
P.14_SHAME_xvid.avi	M	3	negative	3	1	1.350154973	14	B
P.11_SHAME_xvid.avi	M	3	negative	3	1	3.300266926	14	B
P.29_SHAME_xvid.avi	B	3	negative	4	0	1.233357965	14	B
P.8_EXCITEMENT_xvid.avi	B	2	positive	4	0	1.100060039	14	B
P.13_PRIDE_xvid.avi	M	1	positive	1	1	1.416763311	14	B
P.10_GUILT_xvid.avi	B	4	negative	2	0	1.016931112	14	B
P.21_SHAME_xvid.avi	B	3	negative	3	1	1.666477056	14	B
P.16_SHAME_xvid.avi	M	3	negative	1	0	1.783470944	14	B
P.6_SHAME_xvid.avi	M	3	negative	4	0	0.616798291	14	B
P.2_EXCITEMENT_xvid.avi	M	2	positive	3	0	0.566784949	14	B
P.26_EXCITEMENT_xvid.avi	B	2	positive	3	0	1.300365281	14	B
P.3_PRIDE_xvid.avi	M	1	positive	1	1	0.466443958	14	B
P.23_PRIDE_xvid.avi	M	1	positive	2	0	1.216882705	14	B
P.6_EXCITEMENT_xvid.avi	M	2	positive	2	1	1.250097927	14	B
P.8_SHAME_xvid.avi	B	3	negative	3	1	1.033445458	14	B
P.18_EXCITEMENT_xvid.avi	B	2	positive	1	0	0.566669917	14	B
P.10_PRIDE_xvid.avi	B	1	positive	1	1	1.500186874	14	B
P.5_SHAME_xvid.avi	B	3	negative	1	0	1.538398513	14	B
P.25_PRIDE_xvid.avi	B	1	positive	4	0	0.833424846	14	B
P.15_SHAME_xvid.avi	M	3	negative	4	0	1.766803251	14	B
P.29_GUILT_xvid.avi	B	4	negative	3	0	1.133516872	14	B
P.21_GUILT_xvid.avi	B	4	negative	2	0	0.916913922	14	B
P.26_PRIDE_xvid.avi	B	1	positive	3	0	2.150334662	14	B
P.30_SHAME_xvid.avi	M	3	negative	4	0	2.95015942	14	B
P.19_SHAME_xvid.avi	B	3	negative	3	1	1.616827626	14	B
P.7_SHAME_xvid.avi	M	3	negative	2	0	0.816788798	14	B
P.2_PRIDE_xvid.avi	M	1	positive	2	0	1.416802225	14	B
P.15_GUILT_xvid.avi	M	4	negative	3	0	1.5667811	14	B
P.9_EXCITEMENT_xvid.avi	B	2	positive	1	0	1.050124098	14	B
P.27_PRIDE_xvid.avi	B	1	positive	3	0	0.850075861	14	B
P.25_GUILT_xvid.avi	B	4	negative	3	0	1.116773488	14	B
P.4_EXCITEMENT_xvid.avi	M	2	positive	2	1	1.150086638	14	B
P.27_SHAME_xvid.avi	B	3	negative	4	0	0.683407484	14	B
P.11_EXCITEMENT_xvid.avi	M	2	positive	4	0	1.850126749	14	B
P.3_EXCITEMENT_xvid.avi	M	2	positive	1	0	1.500138979	14	B
P.4_PRIDE_xvid.avi	M	1	positive	1	1	1.05013992	14	B
P.21_EXCITEMENT_xvid.avi	B	2	positive	2	1	1.40011144	14	B
P.2_GUILT_xvid.avi	M	4	negative	4	1	1.683429721	14	B
P.2_SHAME_xvid.avi	M	3	negative	1	0	1.466739449	14	B
P.8_PRIDE_xvid.avi	B	1	positive	1	1	1.033454694	14	B
P.23_EXCITEMENT_xvid.avi	M	2	positive	3	0	0.900082361	14	B
P.26_SHAME_xvid.avi	B	3	negative	2	0	1.866290695	14	B
P.17_SHAME_xvid.avi	B	3	negative	1	0	1.400028908	14	B
P.1_PRIDE_xvid.avi	M	1	positive	3	0	0.733485826	14	B
P.7_GUILT_xvid.avi	M	4	negative	2	0	3.983448622	14	B
P.30_GUILT_xvid.avi	M	4	negative	2	0	1.750104769	14	B
P.9_PRIDE_xvid.avi	B	1	positive	3	0	1.083479582	14	B
P.19_EXCITEMENT_xvid.avi	B	2	positive	2	1	1.033566477	14	B
P.24_EXCITEMENT_xvid.avi	B	2	positive	3	0	0.933466497	14	B
P.12_PRIDE_xvid.avi	M	1	positive	4	0	1.366824804	14	B
P.16_PRIDE_xvid.avi	M	1	positive	2	0	2.050127091	14	B
P.3_SHAME_xvid.avi	M	3	negative	3	1	0.800135216	14	B
P.7_EXCITEMENT_xvid.avi	M	2	positive	1	0	0.86678589	14	B
P.5_PRIDE_xvid.avi	B	1	positive	4	0	1.083581786	14	B
P.6_PRIDE_xvid.avi	M	1	positive	3	0	1.883503188	14	B
P.11_PRIDE_xvid.avi	M	1	positive	4	0	1.48342382	14	B
P.23_GUILT_xvid.avi	M	4	negative	3	0	1.050126664	14	B
P.4_GUILT_xvid.avi	M	4	negative	4	1	1.649585457	14	B
P.17_GUILT_xvid.avi	B	4	negative	4	1	0.700097842	14	B
P.15_PRIDE_xvid.avi	M	1	positive	3	0	1.950179091	14	B
P.30_PRIDE_xvid.avi	M	1	positive	4	0	0.56683712	14	B
P.3_GUILT_xvid.avi	M	4	negative	4	1	1.316790936	14	B
P.5_EXCITEMENT_xvid.avi	B	2	positive	4	0	1.383652002	14	B
P.14_EXCITEMENT_xvid.avi	M	2	positive	4	0	1.366994145	14	B
P.13_EXCITEMENT_xvid.avi	M	2	positive	4	0	0.383486082	14	B
P.24_PRIDE_xvid.avi	B	1	positive	4	0	0.766760489	14	B
P.10_SHAME_xvid.avi	B	3	negative	4	0	1.901008022	14	B
P.22_EXCITEMENT_xvid.avi	B	2	positive	3	0	0.55015446	14	B
P.27_GUILT_xvid.avi	B	4	negative	3	0	1.350175071	14	B
P.25_SHAME_xvid.avi	B	3	negative	2	0	1.583467181	14	B
P.1_EXCITEMENT_xvid.avi	M	2	positive	3	0	0.433396794	14	B
P.12_GUILT_xvid.avi	M	4	negative	3	0	1.050210479	14	B
P.23_SHAME_xvid.avi	M	3	negative	3	1	1.966877573	14	B
P.27_EXCITEMENT_xvid.avi	B	2	positive	3	0	1.433661923	14	B
P.24_SHAME_xvid.avi	B	3	negative	4	0	1.096676468	14	B
P.18_SHAME_xvid.avi	B	3	negative	3	1	1.416770324	14	B
P.29_EXCITEMENT_xvid.avi	B	2	positive	3	0	0.983521319	14	B
P.12_EXCITEMENT_xvid.avi	M	2	positive	1	0	1.75014069	14	B
P.22_PRIDE_xvid.avi	B	1	positive	4	0	0.589435598	14	B
P.1_GUILT_xvid.avi	M	4	negative	4	1	1.100142572	14	B
P.8_GUILT_xvid.avi	B	4	negative	4	1	1.078354706	14	B
P.18_PRIDE_xvid.avi	B	1	positive	3	0	0.88347924	14	B
P.19_PRIDE_xvid.avi	B	1	positive	1	1	1.016833442	14	B
P.9_SHAME_xvid.avi	B	3	negative	4	0	1.183391662	14	B
P.16_GUILT_xvid.avi	M	4	negative	1	0	1.583438958	14	B
P.26_GUILT_xvid.avi	B	4	negative	3	0	0.733403293	14	B
P.22_SHAME_xvid.avi	B	3	negative	3	1	1.383555358	14	B
P.17_PRIDE_xvid.avi	B	1	positive	2	0	1.083436392	14	B
P.16_EXCITEMENT_xvid.avi	M	2	positive	3	0	2.63348651	14	B
P.30_EXCITEMENT_xvid.avi	M	2	positive	3	0	1.300117256	14	B
P.29_PRIDE_xvid.avi	B	1	positive	2	0	0.9002269	14	B
P.10_EXCITEMENT_xvid.avi	B	2	positive	2	1	0.344213791	15	B
P.14_PRIDE_xvid.avi	M	1	positive	3	0	0.468889785	15	B
P.13_GUILT_xvid.avi	M	4	negative	2	0	1.093893284	15	B
P.24_GUILT_xvid.avi	B	4	negative	4	1	1.469003152	15	B
P.15_EXCITEMENT_xvid.avi	M	2	positive	1	0	1.469012016	15	B
P.6_GUILT_xvid.avi	M	4	negative	3	0	1.312992541	15	B
P.19_GUILT_xvid.avi	B	4	negative	4	1	1.43768393	15	B
P.9_GUILT_xvid.avi	B	4	negative	3	0	1.312987409	15	B
P.7_PRIDE_xvid.avi	M	1	positive	4	0	0.828340975	15	B
P.22_GUILT_xvid.avi	B	4	negative	4	1	1.344063568	15	B
P.12_SHAME_xvid.avi	M	3	negative	3	1	0.937495451	15	B
P.17_EXCITEMENT_xvid.avi	B	2	positive	1	0	0.603168872	15	B
P.21_PRIDE_xvid.avi	B	1	positive	2	0	0.562630046	15	B
P.4_SHAME_xvid.avi	M	3	negative	2	0	1.156487873	15	B
P.5_GUILT_xvid.avi	B	4	negative	3	0	1.46910159	15	B
P.18_GUILT_xvid.avi	B	4	negative	3	0	1.060943066	15	B
P.11_GUILT_xvid.avi	M	4	negative	3	0	1.468919176	15	B
P.14_GUILT_xvid.avi	M	4	negative	1	0	1.406691281	15	B
P.1_SHAME_xvid.avi	M	3	negative	2	0	0.687742247	15	B
P.13_SHAME_xvid.avi	M	3	negative	1	0	0.90642769	15	B
P.25_EXCITEMENT_xvid.avi	B	2	positive	4	0	0.500320041	15	B
P.14_SHAME_xvid.avi	M	3	negative	3	1	0.781421859	15	B
P.11_SHAME_xvid.avi	M	3	negative	2	0	1.375226501	15	B
P.29_SHAME_xvid.avi	B	3	negative	4	0	1.25012783	15	B
P.8_EXCITEMENT_xvid.avi	B	2	positive	2	1	0.562700959	15	B
P.13_PRIDE_xvid.avi	M	1	positive	1	1	0.71894017	15	B
P.10_GUILT_xvid.avi	B	4	negative	4	1	1.156431889	15	B
P.21_SHAME_xvid.avi	B	3	negative	4	0	0.955398614	15	B
P.16_SHAME_xvid.avi	M	3	negative	4	0	1.281559486	15	B
P.6_SHAME_xvid.avi	M	3	negative	1	0	1.281283299	15	B
P.2_EXCITEMENT_xvid.avi	M	2	positive	4	0	0.264371516	15	B
P.26_EXCITEMENT_xvid.avi	B	2	positive	2	1	0.437744579	15	B
P.3_PRIDE_xvid.avi	M	1	positive	1	1	0.403146805	15	B
P.23_PRIDE_xvid.avi	M	1	positive	2	0	1.844014115	15	B
P.6_EXCITEMENT_xvid.avi	M	2	positive	3	0	0.656426291	15	B
P.8_SHAME_xvid.avi	B	3	negative	4	0	0.734370714	15	B
P.18_EXCITEMENT_xvid.avi	B	2	positive	1	0	0.656704344	15	B
P.10_PRIDE_xvid.avi	B	1	positive	1	1	0.719040008	15	B
P.5_SHAME_xvid.avi	B	3	negative	3	1	1.563348972	15	B
P.25_PRIDE_xvid.avi	B	1	positive	2	0	0.656069394	15	B
P.15_SHAME_xvid.avi	M	3	negative	3	1	1.859612611	15	B
P.29_GUILT_xvid.avi	B	4	negative	2	0	1.468896783	15	B
P.21_GUILT_xvid.avi	B	4	negative	3	0	0.87518358	15	B
P.26_PRIDE_xvid.avi	B	1	positive	2	0	0.84388302	15	B
P.30_SHAME_xvid.avi	M	3	negative	4	0	2.250216471	15	B
P.19_SHAME_xvid.avi	B	3	negative	3	1	1.406586311	15	B
P.7_SHAME_xvid.avi	M	3	negative	1	0	2.156445885	15	B
P.2_PRIDE_xvid.avi	M	1	positive	1	1	0.562517145	15	B
P.15_GUILT_xvid.avi	M	4	negative	3	0	1.125090274	15	B
P.9_EXCITEMENT_xvid.avi	B	2	positive	1	0	0.406393634	15	B
P.27_PRIDE_xvid.avi	B	1	positive	3	0	0.187650807	15	B
P.25_GUILT_xvid.avi	B	4	negative	3	0	1.437603687	15	B
P.4_EXCITEMENT_xvid.avi	M	2	positive	2	1	0.403146198	15	B
P.27_SHAME_xvid.avi	B	3	negative	3	1	1.131280266	15	B
P.11_EXCITEMENT_xvid.avi	M	2	positive	1	0	0.522197589	15	B
P.3_EXCITEMENT_xvid.avi	M	2	positive	1	0	0.937762774	15	B
P.4_PRIDE_xvid.avi	M	1	positive	3	0	0.312399019	15	B
P.21_EXCITEMENT_xvid.avi	B	2	positive	2	1	0.437766973	15	B
P.2_GUILT_xvid.avi	M	4	negative	3	0	0.969077331	15	B
P.2_SHAME_xvid.avi	M	3	negative	4	0	1.156422559	15	B
P.8_PRIDE_xvid.avi	B	1	positive	4	0	0.469084795	15	B
P.23_EXCITEMENT_xvid.avi	M	2	positive	2	1	1.718893983	15	B
P.26_SHAME_xvid.avi	B	3	negative	4	0	1.250198276	15	B
P.17_SHAME_xvid.avi	B	3	negative	4	0	1.640871183	15	B
P.1_PRIDE_xvid.avi	M	1	positive	2	0	0.344017381	15	B
P.7_GUILT_xvid.avi	M	4	negative	4	1	0.750296714	15	B
P.30_GUILT_xvid.avi	M	4	negative	4	1	1.375169118	15	B
P.9_PRIDE_xvid.avi	B	1	positive	2	0	0.594089694	15	B
P.19_EXCITEMENT_xvid.avi	B	2	positive	3	0	0.412521251	15	B
P.24_EXCITEMENT_xvid.avi	B	2	positive	3	0	0.875313743	15	B
P.12_PRIDE_xvid.avi	M	1	positive	2	0	0.344038842	15	B
P.16_PRIDE_xvid.avi	M	1	positive	2	0	1.375254493	15	B
P.3_SHAME_xvid.avi	M	3	negative	3	1	0.906483674	15	B
P.7_EXCITEMENT_xvid.avi	M	2	positive	3	0	0.65641836	15	B
P.5_PRIDE_xvid.avi	B	1	positive	1	1	1.062690228	15	B
P.6_PRIDE_xvid.avi	M	1	positive	4	0	0.406507001	15	B
P.11_PRIDE_xvid.avi	M	1	positive	1	1	0.437871476	15	B
P.23_GUILT_xvid.avi	M	4	negative	4	1	1.375334737	15	B
P.4_GUILT_xvid.avi	M	4	negative	2	0	3.781840338	15	B
P.17_GUILT_xvid.avi	B	4	negative	3	0	0.656617569	15	B
P.15_PRIDE_xvid.avi	M	1	positive	4	0	1.594035576	15	B
P.30_PRIDE_xvid.avi	M	1	positive	3	0	1.468960231	15	B
P.3_GUILT_xvid.avi	M	4	negative	4	1	0.937611618	15	B
P.5_EXCITEMENT_xvid.avi	B	2	positive	3	0	0.281585145	15	B
P.14_EXCITEMENT_xvid.avi	M	2	positive	2	1	1.469018548	15	B
P.13_EXCITEMENT_xvid.avi	M	2	positive	1	0	0.687674133	15	B
P.24_PRIDE_xvid.avi	B	1	positive	4	0	0.125119665	15	B
P.10_SHAME_xvid.avi	B	3	negative	2	0	1.593876955	15	B
P.22_EXCITEMENT_xvid.avi	B	2	positive	1	0	0.412518591	15	B
P.27_GUILT_xvid.avi	B	4	negative	2	0	1.156450084	15	B
P.25_SHAME_xvid.avi	B	3	negative	3	1	1.844156874	15	B
P.1_EXCITEMENT_xvid.avi	M	2	positive	4	0	0.25033497	15	B
P.12_GUILT_xvid.avi	M	4	negative	2	0	1.531500236	15	B
P.23_SHAME_xvid.avi	M	3	negative	4	0	1.031433989	15	B
P.27_EXCITEMENT_xvid.avi	B	2	positive	4	0	0.281459181	15	B
P.24_SHAME_xvid.avi	B	3	negative	3	1	1.03177549	15	B
P.18_SHAME_xvid.avi	B	3	negative	1	0	0.843917077	15	B
P.29_EXCITEMENT_xvid.avi	B	2	positive	4	0	0.437440867	15	B
P.12_EXCITEMENT_xvid.avi	M	2	positive	3	0	0.344837078	15	B
P.22_PRIDE_xvid.avi	B	1	positive	2	0	0.156413694	15	B
P.1_GUILT_xvid.avi	M	4	negative	3	0	0.937726851	15	B
P.8_GUILT_xvid.avi	B	4	negative	4	1	1.15660124	15	B
P.18_PRIDE_xvid.avi	B	1	positive	4	0	0.531371473	15	B
P.19_PRIDE_xvid.avi	B	1	positive	1	1	0.875188246	15	B
P.9_SHAME_xvid.avi	B	3	negative	1	0	1.594031844	15	B
P.16_GUILT_xvid.avi	M	4	negative	1	0	1.00020854	15	B
P.26_GUILT_xvid.avi	B	4	negative	1	0	0.843771985	15	B
P.22_SHAME_xvid.avi	B	3	negative	4	0	1.468931306	15	B
P.17_PRIDE_xvid.avi	B	1	positive	1	1	0.875186846	15	B
P.16_EXCITEMENT_xvid.avi	M	2	positive	2	1	1.28159121	15	B
P.30_EXCITEMENT_xvid.avi	M	2	positive	2	1	1.094084095	15	B
P.29_PRIDE_xvid.avi	B	1	positive	3	0	0.469015282	15	B
P.10_EXCITEMENT_xvid.avi	B	2	positive	2	1	1.866814624	16	B
P.14_PRIDE_xvid.avi	M	1	positive	2	0	0.716874598	16	B
P.13_GUILT_xvid.avi	M	4	negative	4	1	1.100083172	16	B
P.24_GUILT_xvid.avi	B	4	negative	4	1	0.686772589	16	B
P.15_EXCITEMENT_xvid.avi	M	2	positive	2	1	4.083535492	16	B
P.6_GUILT_xvid.avi	M	4	negative	3	0	0.55077902	16	B
P.19_GUILT_xvid.avi	B	4	negative	1	0	0.551715212	16	B
P.9_GUILT_xvid.avi	B	4	negative	3	0	1.583998392	16	B
P.7_PRIDE_xvid.avi	M	1	positive	3	0	1.367614918	16	B
P.22_GUILT_xvid.avi	B	4	negative	2	0	0.934382717	16	B
P.12_SHAME_xvid.avi	M	3	negative	2	0	1.20021937	16	B
P.17_EXCITEMENT_xvid.avi	B	2	positive	2	1	1.383717445	16	B
P.21_PRIDE_xvid.avi	B	1	positive	1	1	3.567617056	16	B
P.4_SHAME_xvid.avi	M	3	negative	3	1	2.283665489	16	B
P.5_GUILT_xvid.avi	B	4	negative	3	0	0.738224472	16	B
P.18_GUILT_xvid.avi	B	4	negative	1	0	0.313341843	16	B
P.11_GUILT_xvid.avi	M	4	negative	4	1	3.383509193	16	B
P.14_GUILT_xvid.avi	M	4	negative	3	0	1.569100049	16	B
P.1_SHAME_xvid.avi	M	3	negative	1	0	2.150316761	16	B
P.13_SHAME_xvid.avi	M	3	negative	2	0	1.367044898	16	B
P.25_EXCITEMENT_xvid.avi	B	2	positive	3	0	0.650981499	16	B
P.14_SHAME_xvid.avi	M	3	negative	3	1	1.55034755	16	B
P.11_SHAME_xvid.avi	M	3	negative	1	0	1.253297926	16	B
P.29_SHAME_xvid.avi	B	3	negative	4	0	0.907639677	16	B
P.8_EXCITEMENT_xvid.avi	B	2	positive	3	0	1.683414047	16	B
P.13_PRIDE_xvid.avi	M	1	positive	1	1	0.567835999	16	B
P.10_GUILT_xvid.avi	B	4	negative	2	0	1.151060395	16	B
P.21_SHAME_xvid.avi	B	3	negative	4	0	0.401770098	16	B
P.16_SHAME_xvid.avi	M	3	negative	3	1	0.733699378	16	B
P.6_SHAME_xvid.avi	M	3	negative	4	0	1.983469852	16	B
P.2_EXCITEMENT_xvid.avi	M	2	positive	2	1	1.266973699	16	B
P.26_EXCITEMENT_xvid.avi	B	2	positive	4	0	0.78226011	16	B
P.3_PRIDE_xvid.avi	M	1	positive	4	0	2.6336765	16	B
P.23_PRIDE_xvid.avi	M	1	positive	4	0	5.919966303	16	B
P.6_EXCITEMENT_xvid.avi	M	2	positive	3	0	2.650866896	16	B
P.8_SHAME_xvid.avi	B	3	negative	3	1	1.217049709	16	B
P.18_EXCITEMENT_xvid.avi	B	2	positive	1	0	2.900769933	16	B
P.10_PRIDE_xvid.avi	B	1	positive	1	1	1.700212314	16	B
P.5_SHAME_xvid.avi	B	3	negative	2	0	1.537549684	16	B
P.25_PRIDE_xvid.avi	B	1	positive	4	0	0.983691787	16	B
P.15_SHAME_xvid.avi	M	3	negative	2	0	1.335287993	16	B
P.29_GUILT_xvid.avi	B	4	negative	3	0	0.600323282	16	B
P.21_GUILT_xvid.avi	B	4	negative	2	0	0.528369628	16	B
P.26_PRIDE_xvid.avi	B	1	positive	2	0	1.885203644	16	B
P.30_SHAME_xvid.avi	M	3	negative	4	0	0.533572374	16	B
P.19_SHAME_xvid.avi	B	3	negative	4	0	1.533939273	16	B
P.7_SHAME_xvid.avi	M	3	negative	1	0	1.350144429	16	B
P.2_PRIDE_xvid.avi	M	1	positive	2	0	0.667161853	16	B
P.15_GUILT_xvid.avi	M	4	negative	3	0	0.683539768	16	B
P.9_EXCITEMENT_xvid.avi	B	2	positive	1	0	1.250350757	16	B
P.27_PRIDE_xvid.avi	B	1	positive	3	0	0.400140688	16	B
P.25_GUILT_xvid.avi	B	4	negative	4	1	0.33376737	16	B
P.4_EXCITEMENT_xvid.avi	M	2	positive	1	0	0.483469638	16	B
P.27_SHAME_xvid.avi	B	3	negative	4	0	0.916995187	16	B
P.11_EXCITEMENT_xvid.avi	M	2	positive	2	1	2.252285745	16	B
P.3_EXCITEMENT_xvid.avi	M	2	positive	4	0	1.050358454	16	B
P.4_PRIDE_xvid.avi	M	1	positive	3	0	1.150807671	16	B
P.21_EXCITEMENT_xvid.avi	B	2	positive	4	0	3.184592787	16	B
P.2_GUILT_xvid.avi	M	4	negative	1	0	0.450370427	16	B
P.2_SHAME_xvid.avi	M	3	negative	4	0	0.467729307	16	B
P.8_PRIDE_xvid.avi	B	1	positive	4	0	0.600785969	16	B
P.23_EXCITEMENT_xvid.avi	M	2	positive	2	1	1.050350329	16	B
P.26_SHAME_xvid.avi	B	3	negative	3	1	0.266990376	16	B
P.17_SHAME_xvid.avi	B	3	negative	1	0	1.200348939	16	B
P.1_PRIDE_xvid.avi	M	1	positive	1	1	0.617068097	16	B
P.7_GUILT_xvid.avi	M	4	negative	3	0	2.268196698	16	B
P.30_GUILT_xvid.avi	M	4	negative	4	1	4.535289276	16	B
P.9_PRIDE_xvid.avi	B	1	positive	1	1	1.333409878	16	B
P.19_EXCITEMENT_xvid.avi	B	2	positive	3	0	2.583498502	16	B
P.24_EXCITEMENT_xvid.avi	B	2	positive	3	0	0.600122086	16	B
P.12_PRIDE_xvid.avi	M	1	positive	1	1	2.983740109	16	B
P.16_PRIDE_xvid.avi	M	1	positive	2	0	1.401443224	16	B
P.3_SHAME_xvid.avi	M	3	negative	3	1	1.551008653	16	B
P.7_EXCITEMENT_xvid.avi	M	2	positive	4	0	0.983786292	16	B
P.5_PRIDE_xvid.avi	B	1	positive	3	0	1.683481184	16	B
P.6_PRIDE_xvid.avi	M	1	positive	4	0	2.518822843	16	B
P.11_PRIDE_xvid.avi	M	1	positive	3	0	0.566772075	16	B
P.23_GUILT_xvid.avi	M	4	negative	4	1	0.650287896	16	B
P.4_GUILT_xvid.avi	M	4	negative	2	0	0.401228557	16	B
P.17_GUILT_xvid.avi	B	4	negative	3	0	0.310115479	16	B
P.15_PRIDE_xvid.avi	M	1	positive	1	1	1.600352788	16	B
P.30_PRIDE_xvid.avi	M	1	positive	4	0	2.502553116	16	B
P.3_GUILT_xvid.avi	M	4	negative	3	0	0.433736367	16	B
P.5_EXCITEMENT_xvid.avi	B	2	positive	2	1	0.617024052	16	B
P.14_EXCITEMENT_xvid.avi	M	2	positive	4	0	1.066844557	16	B
P.13_EXCITEMENT_xvid.avi	M	2	positive	1	0	1.416728565	16	B
P.24_PRIDE_xvid.avi	B	1	positive	2	0	0.650382187	16	B
P.10_SHAME_xvid.avi	B	3	negative	1	0	1.033540516	16	B
P.22_EXCITEMENT_xvid.avi	B	2	positive	1	0	1.917081139	16	B
P.27_GUILT_xvid.avi	B	4	negative	4	1	0.55031334	16	B
P.25_SHAME_xvid.avi	B	3	negative	1	0	0.565102084	16	B
P.1_EXCITEMENT_xvid.avi	M	2	positive	1	0	1.166977762	16	B
P.12_GUILT_xvid.avi	M	4	negative	3	0	1.617010368	16	B
P.23_SHAME_xvid.avi	M	3	negative	4	0	0.383681097	16	B
P.27_EXCITEMENT_xvid.avi	B	2	positive	4	0	1.033683342	16	B
P.24_SHAME_xvid.avi	B	3	negative	3	1	1.350344556	16	B
P.18_SHAME_xvid.avi	B	3	negative	2	0	0.383679814	16	B
P.29_EXCITEMENT_xvid.avi	B	2	positive	4	0	0.666888602	16	B
P.12_EXCITEMENT_xvid.avi	M	2	positive	2	1	0.335629235	16	B
P.22_PRIDE_xvid.avi	B	1	positive	1	1	3.384154047	16	B
P.1_GUILT_xvid.avi	M	4	negative	2	0	1.767694456	16	B
P.8_GUILT_xvid.avi	B	4	negative	1	0	0.601000207	16	B
P.18_PRIDE_xvid.avi	B	1	positive	3	0	1.534346797	16	B
P.19_PRIDE_xvid.avi	B	1	positive	2	0	2.099686339	16	B
P.9_SHAME_xvid.avi	B	3	negative	3	1	2.657043038	16	B
P.16_GUILT_xvid.avi	M	4	negative	3	0	1.784286182	16	B
P.26_GUILT_xvid.avi	B	4	negative	4	1	1.183824778	16	B
P.22_SHAME_xvid.avi	B	3	negative	2	0	0.635394684	16	B
P.17_PRIDE_xvid.avi	B	1	positive	3	0	1.500368824	16	B
P.16_EXCITEMENT_xvid.avi	M	2	positive	3	0	1.017073656	16	B
P.30_EXCITEMENT_xvid.avi	M	2	positive	1	0	0.983728135	16	B
P.29_PRIDE_xvid.avi	B	1	positive	4	0	0.417247698	16	B
P.10_EXCITEMENT_xvid.avi	B	2	positive	4	0	4.166876916	17	M
P.14_PRIDE_xvid.avi	M	1	positive	4	0	1.433565848	17	M
P.13_GUILT_xvid.avi	M	4	negative	1	0	19.1002948	17	M
P.24_GUILT_xvid.avi	B	4	negative	3	0	1.533424475	17	M
P.15_EXCITEMENT_xvid.avi	M	2	positive	1	0	1.233334588	17	M
P.6_GUILT_xvid.avi	M	4	negative	3	0	2.015944009	17	M
P.19_GUILT_xvid.avi	B	4	negative	1	0	1.316718951	17	M
P.9_GUILT_xvid.avi	B	4	negative	3	0	1.066821153	17	M
P.7_PRIDE_xvid.avi	M	1	positive	2	0	4.600086551	17	M
P.22_GUILT_xvid.avi	B	4	negative	1	0	1.266842877	17	M
P.12_SHAME_xvid.avi	M	3	negative	1	0	0.966757694	17	M
P.17_EXCITEMENT_xvid.avi	B	2	positive	4	0	1.233434652	17	M
P.21_PRIDE_xvid.avi	B	1	positive	1	1	1.316773259	17	M
P.4_SHAME_xvid.avi	M	3	negative	4	0	8.133389153	17	M
P.5_GUILT_xvid.avi	B	4	negative	4	1	1.36684262	17	M
P.18_GUILT_xvid.avi	B	4	negative	3	0	1.666930797	17	M
P.11_GUILT_xvid.avi	M	4	negative	4	1	1.383381028	17	M
P.14_GUILT_xvid.avi	M	4	negative	1	0	5.033487763	17	M
P.1_SHAME_xvid.avi	M	3	negative	1	0	1.283447139	17	M
P.13_SHAME_xvid.avi	M	3	negative	3	1	5.10011734	17	M
P.25_EXCITEMENT_xvid.avi	B	2	positive	2	1	3.500141972	17	M
P.14_SHAME_xvid.avi	M	3	negative	3	1	9.200106393	17	M
P.11_SHAME_xvid.avi	M	3	negative	4	0	7.166765306	17	M
P.29_SHAME_xvid.avi	B	3	negative	3	1	1.800162498	17	M
P.8_EXCITEMENT_xvid.avi	B	2	positive	1	0	1.266446896	17	M
P.13_PRIDE_xvid.avi	M	1	positive	4	0	6.183143781	17	M
P.10_GUILT_xvid.avi	B	4	negative	1	0	1.183512822	17	M
P.21_SHAME_xvid.avi	B	3	negative	1	0	1.700225701	17	M
P.16_SHAME_xvid.avi	M	3	negative	4	0	1.283103756	17	M
P.6_SHAME_xvid.avi	M	3	negative	2	0	1.033406087	17	M
P.2_EXCITEMENT_xvid.avi	M	2	positive	4	0	1.433443974	17	M
P.26_EXCITEMENT_xvid.avi	B	2	positive	3	0	3.866661735	17	M
P.3_PRIDE_xvid.avi	M	1	positive	3	0	0.466773516	17	M
P.23_PRIDE_xvid.avi	M	1	positive	1	1	0.316806614	17	M
P.6_EXCITEMENT_xvid.avi	M	2	positive	1	0	1.549614368	17	M
P.8_SHAME_xvid.avi	B	3	negative	2	0	1.066762141	17	M
P.18_EXCITEMENT_xvid.avi	B	2	positive	4	0	1.383896316	17	M
P.10_PRIDE_xvid.avi	B	1	positive	3	0	2.166968	17	M
P.5_SHAME_xvid.avi	B	3	negative	1	0	1.533430889	17	M
P.25_PRIDE_xvid.avi	B	1	positive	2	0	1.216773088	17	M
P.15_SHAME_xvid.avi	M	3	negative	4	0	3.433605617	17	M
P.29_GUILT_xvid.avi	B	4	negative	2	0	2.566747602	17	M
P.21_GUILT_xvid.avi	B	4	negative	1	0	1.916530967	17	M
P.26_PRIDE_xvid.avi	B	1	positive	2	0	2.999729741	17	M
P.30_SHAME_xvid.avi	M	3	negative	2	0	0.383411817	17	M
P.19_SHAME_xvid.avi	B	3	negative	4	0	1.183543183	17	M
P.7_SHAME_xvid.avi	M	3	negative	3	1	1.533452698	17	M
P.2_PRIDE_xvid.avi	M	1	positive	3	0	19.06973841	17	M
P.15_GUILT_xvid.avi	M	4	negative	3	0	2.533456546	17	M
P.9_EXCITEMENT_xvid.avi	B	2	positive	1	0	1.216740161	17	M
P.27_PRIDE_xvid.avi	B	1	positive	4	0	3.100138294	17	M
P.25_GUILT_xvid.avi	B	4	negative	2	0	1.533422764	17	M
P.4_EXCITEMENT_xvid.avi	M	2	positive	4	0	2.116869988	17	M
P.27_SHAME_xvid.avi	B	3	negative	3	1	1.516960046	17	M
P.11_EXCITEMENT_xvid.avi	M	2	positive	1	0	7.100101946	17	M
P.3_EXCITEMENT_xvid.avi	M	2	positive	4	0	1.166982539	17	M
P.4_PRIDE_xvid.avi	M	1	positive	4	0	7.100113064	17	M
P.21_EXCITEMENT_xvid.avi	B	2	positive	3	0	2.78352967	17	M
P.2_GUILT_xvid.avi	M	4	negative	4	1	5.550078769	17	M
P.2_SHAME_xvid.avi	M	3	negative	4	0	1.299728971	17	M
P.8_PRIDE_xvid.avi	B	1	positive	1	1	1.183443547	17	M
P.23_EXCITEMENT_xvid.avi	M	2	positive	3	0	1.050106564	17	M
P.26_SHAME_xvid.avi	B	3	negative	4	0	0.933397791	17	M
P.17_SHAME_xvid.avi	B	3	negative	1	0	1.033477928	17	M
P.1_PRIDE_xvid.avi	M	1	positive	1	1	1.016729984	17	M
P.7_GUILT_xvid.avi	M	4	negative	4	1	3.65011486	17	M
P.30_GUILT_xvid.avi	M	4	negative	2	0	1.083471599	17	M
P.9_PRIDE_xvid.avi	B	1	positive	3	0	1.449663373	17	M
P.19_EXCITEMENT_xvid.avi	B	2	positive	2	1	1.10008869	17	M
P.24_EXCITEMENT_xvid.avi	B	2	positive	1	0	0.450172675	17	M
P.12_PRIDE_xvid.avi	M	1	positive	1	1	0.716750852	17	M
P.16_PRIDE_xvid.avi	M	1	positive	2	0	1.100161386	17	M
P.3_SHAME_xvid.avi	M	3	negative	3	1	10.88281998	17	M
P.7_EXCITEMENT_xvid.avi	M	2	positive	3	0	1.216756411	17	M
P.5_PRIDE_xvid.avi	B	1	positive	1	1	1.333450218	17	M
P.6_PRIDE_xvid.avi	M	1	positive	3	0	0.949598374	17	M
P.11_PRIDE_xvid.avi	M	1	positive	4	0	0.683499566	17	M
P.23_GUILT_xvid.avi	M	4	negative	2	0	17.76680311	17	M
P.4_GUILT_xvid.avi	M	4	negative	4	1	0.38343106	17	M
P.17_GUILT_xvid.avi	B	4	negative	2	0	2.533557894	17	M
P.15_PRIDE_xvid.avi	M	1	positive	3	0	1.716894962	17	M
P.30_PRIDE_xvid.avi	M	1	positive	3	0	1.333480151	17	M
P.3_GUILT_xvid.avi	M	4	negative	2	0	1.116776338	17	M
P.5_EXCITEMENT_xvid.avi	B	2	positive	2	1	1.400088775	17	M
P.14_EXCITEMENT_xvid.avi	M	2	positive	3	0	1.333425415	17	M
P.13_EXCITEMENT_xvid.avi	M	2	positive	2	1	6.86673999	17	M
P.24_PRIDE_xvid.avi	B	1	positive	2	0	1.933434139	17	M
P.10_SHAME_xvid.avi	B	3	negative	2	0	1.950116656	17	M
P.22_EXCITEMENT_xvid.avi	B	2	positive	3	0	1.48343508	17	M
P.27_GUILT_xvid.avi	B	4	negative	3	0	1.201624891	17	M
P.25_SHAME_xvid.avi	B	3	negative	2	0	1.616636933	17	M
P.1_EXCITEMENT_xvid.avi	M	2	positive	2	1	1.966853054	17	M
P.12_GUILT_xvid.avi	M	4	negative	3	0	1.716781213	17	M
P.23_SHAME_xvid.avi	M	3	negative	2	0	1.017409908	17	M
P.27_EXCITEMENT_xvid.avi	B	2	positive	3	0	1.950114518	17	M
P.24_SHAME_xvid.avi	B	3	negative	3	1	2.266740247	17	M
P.18_SHAME_xvid.avi	B	3	negative	2	0	1.634366704	17	M
P.29_EXCITEMENT_xvid.avi	B	2	positive	2	1	1.833505381	17	M
P.12_EXCITEMENT_xvid.avi	M	2	positive	3	0	0.93348973	17	M
P.22_PRIDE_xvid.avi	B	1	positive	1	1	3.050144195	17	M
P.1_GUILT_xvid.avi	M	4	negative	4	1	1.200113663	17	M
P.8_GUILT_xvid.avi	B	4	negative	4	1	1.9667872	17	M
P.18_PRIDE_xvid.avi	B	1	positive	2	0	4.755059235	17	M
P.19_PRIDE_xvid.avi	B	1	positive	4	0	0.100158392	17	M
P.9_SHAME_xvid.avi	B	3	negative	4	0	2.533481349	17	M
P.16_GUILT_xvid.avi	M	4	negative	3	0	2.000174471	17	M
P.26_GUILT_xvid.avi	B	4	negative	4	1	1.416793529	17	M
P.22_SHAME_xvid.avi	B	3	negative	4	0	1.199614624	17	M
P.17_PRIDE_xvid.avi	B	1	positive	3	0	0.916761029	17	M
P.16_EXCITEMENT_xvid.avi	M	2	positive	2	1	11.0501814	17	M
P.30_EXCITEMENT_xvid.avi	M	2	positive	1	0	11.08361229	17	M
P.29_PRIDE_xvid.avi	B	1	positive	2	0	1.116731438	17	M
P.10_EXCITEMENT_xvid.avi	B	2	positive	3	0	3.656719168	18	M
P.14_PRIDE_xvid.avi	M	1	positive	2	0	1.687837622	18	M
P.13_GUILT_xvid.avi	M	4	negative	4	1	1.031733339	18	M
P.24_GUILT_xvid.avi	B	4	negative	4	1	1.501733391	18	M
P.15_EXCITEMENT_xvid.avi	M	2	positive	3	0	0.50027362	18	M
P.6_GUILT_xvid.avi	M	4	negative	3	0	0.625331994	18	M
P.19_GUILT_xvid.avi	B	4	negative	4	1	1.531748035	18	M
P.9_GUILT_xvid.avi	B	4	negative	4	1	1.437925213	18	M
P.7_PRIDE_xvid.avi	M	1	positive	3	0	1.75011465	18	M
P.22_GUILT_xvid.avi	B	4	negative	3	0	0.891274358	18	M
P.12_SHAME_xvid.avi	M	3	negative	1	0	1.094891175	18	M
P.17_EXCITEMENT_xvid.avi	B	2	positive	1	0	1.6566114	18	M
P.21_PRIDE_xvid.avi	B	1	positive	1	1	0.750527528	18	M
P.4_SHAME_xvid.avi	M	3	negative	4	0	1.281700799	18	M
P.5_GUILT_xvid.avi	B	4	negative	3	0	1.624976499	18	M
P.18_GUILT_xvid.avi	B	4	negative	3	0	1.468368131	18	M
P.11_GUILT_xvid.avi	M	4	negative	3	0	1.344276406	18	M
P.14_GUILT_xvid.avi	M	4	negative	3	0	1.531683654	18	M
P.1_SHAME_xvid.avi	M	3	negative	2	0	0.62586897	18	M
P.13_SHAME_xvid.avi	M	3	negative	3	1	1.218991764	18	M
P.25_EXCITEMENT_xvid.avi	B	2	positive	2	1	1.125539833	18	M
P.14_SHAME_xvid.avi	M	3	negative	3	1	1.062893314	18	M
P.11_SHAME_xvid.avi	M	3	negative	2	0	0.625628707	18	M
P.29_SHAME_xvid.avi	B	3	negative	3	1	0.813273885	18	M
P.8_EXCITEMENT_xvid.avi	B	2	positive	1	0	1.177524814	18	M
P.13_PRIDE_xvid.avi	M	1	positive	1	1	10.73570402	18	M
P.10_GUILT_xvid.avi	B	4	negative	3	0	1.81275837	18	M
P.21_SHAME_xvid.avi	B	3	negative	3	1	0.637205357	18	M
P.16_SHAME_xvid.avi	M	3	negative	4	0	2.812292773	18	M
P.6_SHAME_xvid.avi	M	3	negative	4	0	1.375120073	18	M
P.2_EXCITEMENT_xvid.avi	M	2	positive	4	0	1.063447084	18	M
P.26_EXCITEMENT_xvid.avi	B	2	positive	2	1	1.312886899	18	M
P.3_PRIDE_xvid.avi	M	1	positive	4	0	1.312875236	18	M
P.23_PRIDE_xvid.avi	M	1	positive	4	0	2.219547868	18	M
P.6_EXCITEMENT_xvid.avi	M	2	positive	1	0	1.391705665	18	M
P.8_SHAME_xvid.avi	B	3	negative	4	0	1.062777614	18	M
P.18_EXCITEMENT_xvid.avi	B	2	positive	4	0	1.781859186	18	M
P.10_PRIDE_xvid.avi	B	1	positive	3	0	1.157074897	18	M
P.5_SHAME_xvid.avi	B	3	negative	2	0	1.938074735	18	M
P.25_PRIDE_xvid.avi	B	1	positive	3	0	1.125155413	18	M
P.15_SHAME_xvid.avi	M	3	negative	4	0	1.625343191	18	M
P.29_GUILT_xvid.avi	B	4	negative	1	0	0.874923431	18	M
P.21_GUILT_xvid.avi	B	4	negative	2	0	0.944099358	18	M
P.26_PRIDE_xvid.avi	B	1	positive	3	0	0.875705334	18	M
P.30_SHAME_xvid.avi	M	3	negative	3	1	7.250362144	18	M
P.19_SHAME_xvid.avi	B	3	negative	3	1	1.625488748	18	M
P.7_SHAME_xvid.avi	M	3	negative	2	0	1.187709093	18	M
P.2_PRIDE_xvid.avi	M	1	positive	1	1	8.438500443	18	M
P.15_GUILT_xvid.avi	M	4	negative	4	1	1.938054674	18	M
P.9_EXCITEMENT_xvid.avi	B	2	positive	3	0	1.431727041	18	M
P.27_PRIDE_xvid.avi	B	1	positive	4	0	0.83509767	18	M
P.25_GUILT_xvid.avi	B	4	negative	4	1	0.750504202	18	M
P.4_EXCITEMENT_xvid.avi	M	2	positive	1	0	1.437875294	18	M
P.27_SHAME_xvid.avi	B	3	negative	3	1	1.156745061	18	M
P.11_EXCITEMENT_xvid.avi	M	2	positive	2	1	1.313251258	18	M
P.3_EXCITEMENT_xvid.avi	M	2	positive	4	0	1.125689589	18	M
P.4_PRIDE_xvid.avi	M	1	positive	4	0	1.187417512	18	M
P.21_EXCITEMENT_xvid.avi	B	2	positive	2	1	1.656835801	18	M
P.2_GUILT_xvid.avi	M	4	negative	1	0	0.937903519	18	M
P.2_SHAME_xvid.avi	M	3	negative	3	1	1.063064063	18	M
P.8_PRIDE_xvid.avi	B	1	positive	1	1	4.300358295	18	M
P.23_EXCITEMENT_xvid.avi	M	2	positive	3	0	1.250430257	18	M
P.26_SHAME_xvid.avi	B	3	negative	4	0	1.000430607	18	M
P.17_SHAME_xvid.avi	B	3	negative	4	0	1.094286086	18	M
P.1_PRIDE_xvid.avi	M	1	positive	1	1	1.531607609	18	M
P.7_GUILT_xvid.avi	M	4	negative	4	1	1.313003531	18	M
P.30_GUILT_xvid.avi	M	4	negative	4	1	6.938019218	18	M
P.9_PRIDE_xvid.avi	B	1	positive	1	1	2.369437883	18	M
P.19_EXCITEMENT_xvid.avi	B	2	positive	1	0	1.031947943	18	M
P.24_EXCITEMENT_xvid.avi	B	2	positive	4	0	0.562749389	18	M
P.12_PRIDE_xvid.avi	M	1	positive	2	0	1.047525364	18	M
P.16_PRIDE_xvid.avi	M	1	positive	4	0	16.00117472	18	M
P.3_SHAME_xvid.avi	M	3	negative	1	0	0.719150618	18	M
P.7_EXCITEMENT_xvid.avi	M	2	positive	4	0	1.4067811	18	M
P.5_PRIDE_xvid.avi	B	1	positive	2	0	1.281782441	18	M
P.6_PRIDE_xvid.avi	M	1	positive	4	0	1.843855829	18	M
P.11_PRIDE_xvid.avi	M	1	positive	3	0	1.844462318	18	M
P.23_GUILT_xvid.avi	M	4	negative	4	1	1.625049277	18	M
P.4_GUILT_xvid.avi	M	4	negative	3	0	0.844300898	18	M
P.17_GUILT_xvid.avi	B	4	negative	3	0	1.78164085	18	M
P.15_PRIDE_xvid.avi	M	1	positive	3	0	1.906464093	18	M
P.30_PRIDE_xvid.avi	M	1	positive	2	0	1.344282937	18	M
P.3_GUILT_xvid.avi	M	4	negative	4	1	0.781803669	18	M
P.5_EXCITEMENT_xvid.avi	B	2	positive	4	0	3.156329849	18	M
P.14_EXCITEMENT_xvid.avi	M	2	positive	2	1	9.313133693	18	M
P.13_EXCITEMENT_xvid.avi	M	2	positive	2	1	1.938358385	18	M
P.24_PRIDE_xvid.avi	B	1	positive	2	0	0.664433234	18	M
P.10_SHAME_xvid.avi	B	3	negative	1	0	1.156891551	18	M
P.22_EXCITEMENT_xvid.avi	B	2	positive	2	1	0.125511375	18	M
P.27_GUILT_xvid.avi	B	4	negative	4	1	0.656540021	18	M
P.25_SHAME_xvid.avi	B	3	negative	3	1	0.813038288	18	M
P.1_EXCITEMENT_xvid.avi	M	2	positive	3	0	1.652954275	18	M
P.12_GUILT_xvid.avi	M	4	negative	2	0	1.594296117	18	M
P.23_SHAME_xvid.avi	M	3	negative	3	1	4.063022076	18	M
P.27_EXCITEMENT_xvid.avi	B	2	positive	3	0	0.78228466	18	M
[truncated: 1,585 more rows]
