# Supplementary material for: How accurately can other people infer your thoughts—And does culture matter?
Source: PLoS One. 2017 Nov 7;12(11):e0187586. doi: 10.1371/journal.pone.0187586 (PMC5675417; doi:10.1371/journal.pone.0187586)
Supplement: S2 Data — A spreadsheet of data that analyses were conducted upon for the supplementary empirical study. (XLSX) [file pone.0187586.s002.xlsx]

## Sheet: Sheet1
Participant number	Nationality	Gender	ExcitmentGuilt		Pride	Shame	Average
1	M	F	3.7	3.9	4.6	2.3	3.63
2	M	F	1.5	2	2	2.5	2
3	M	M	2.5	2	2.3	2.2	2.25
4	M	F	1.7	2.2	2	3.1	2.25
5	B	M	2.6	1.8	2.7	2.8	2.48
6	M	F	2.7	1.8	2.2	1.7	2.1
7	M	F	2.9	2.9	2.5	2.4	2.68
8	B	F	3.4	4.2	2.7	3.4	3.43
9	B	F	1.6	2	1.6	2.3	1.88
10	B	F	3	1.3	2.8	1.8	2.23
11	M	F	2.3	2.7	2.3	3.5	2.7
12	M	F	4	3.7	4.5	3.7	3.97
13	M	F	2.2	2.3	1.8	1.8	2.03
14	M	M	2.7	2.7	2.6	3.2	2.8
15	M	M	1.7	1.9	2.9	1.8	2.08
16	M	M	2.2	3	2.6	2.1	2.48
17	B	M	2.8	3.9	3.9	3.7	3.58
18	B	F	3.5	2.2	3.2	2.6	2.88
19	B	F	1.8	3.3	2.4	2.4	2.48
20	B	F	3	3.1	2.5	3.5	3.03
21	B	F	1.9	3	3.1	3.2	2.8
22	M	F	2	1.6	2.1	2.5	2.05
23	B	M	4.4	3.9	4	2.6	3.73
24	B	F	3.7	2.4	3.2	3.2	3.13
25	B	F	3	2.7	2.6	2.6	2.73
26	B	F	3.1	2.9	2.9	3.4	3.08
27	B	F	1.4	1.4	1.3	1.2	1.33
28	B	F	2.1	3.3	1.4	2	2.2
